# Supplementary material for: [5-(Pyridin-2-yl)-1H-tetra­zole-κ2 N 4,N 5]bis(triphenyl­phosphane-κP)copper(I) tetra­fluoridoborate
Source: Acta Crystallogr Sect E Struct Rep Online. 2012 Nov 28;68(Pt 12):m1527. doi: 10.1107/S1600536812047605 (PMC3588771; doi:10.1107/S1600536812047605)
Supplement: Supplementary file 1 [file e-68-m1527-sup1.cif]

##############################################################################
#                                                                            #
# This CIF contains the data in a paper accepted for publication in          #
# Acta Crystallographica Section E. It conforms to the requirements of       #
# Notes for Authors for Acta Crystallographica Section E, and has been       #
# peer reviewed under the auspices of the IUCr Commission on Journals.       #
#                                                                            #
# Full details of the Crystallographic Information File format               #
# are given in the paper "The Crystallographic Information File (CIF):       #
# a New Standard Archive File for Crystallography" by S. R. Hall, F. H.      #
# Allen and I. D. Brown [Acta Cryst. (1991), A47, 655-685].                  #
#                                                                            #
# The current version of the core CIF dictionary is obtainable from          #
# ftp://ftp.iucr.org/pub/cif_core.dic.                                       #
#                                                                            #
# Software is freely available for graphical display of the structure(s)     #
# in this CIF. For information consult the CIF software page                 #
# http://www.iucr.org/resources/cif/software.                                #
#                                                                            #
# This file may be used for bona fide research purposes within the           #
# scientific community so long as proper attribution is given to the journal # 
# article from which it was obtained.                                        #
#                                                                            #
##############################################################################
data_global
_audit_creation_method     'SHELXL97'
_journal_date_recd_electronic     2012-10-08
_journal_date_accepted     2012-11-20
_journal_name_full     'Acta Crystallographica, Section E'
_journal_year     2012
_journal_volume     68
_journal_issue     12
_journal_page_first     m1527
_journal_page_last     m1527
_journal_paper_category     QM
_journal_paper_doi     10.1107/S1600536812047605
_journal_coeditor_code     XU5633
_publ_contact_author_name     'Lin-Fang Shi'
_publ_contact_author_address
;
College of Sciences, Zhejiang A & F University,
Hangzhou 311300, People's Republic of China
;
_publ_contact_author_email     lfshi2003@163.com
_publ_contact_author_fax     ?
_publ_contact_author_phone     ?
_publ_section_title
;\
[5-(Pyridin-2-yl)-1<i>H</i>-tetrazole-\
\k^2^<i>N</i>^4^,<i>N</i>^5^]bis(triphenylphosphane-\k<i>P</i>)copper(I)
tetrafluoridoborate
;
loop_
    _publ_author_name
    _publ_author_address
    'Lei Lu'
;
College of Sciences,
Zhejiang A & F University,
Hangzhou 311300,
People's Republic of China
;
    'Ping Yang'
;
College of Sciences,
Zhejiang A & F University,
Hangzhou 311300,
People's Republic of China
;
    'Bing Li'
;
College of Sciences,
Zhejiang A & F University,
Hangzhou 311300,
People's Republic of China
;
    'Lin-Fang Shi'
;
College of Sciences,
Zhejiang A & F University,
Hangzhou 311300,
People's Republic of China
;
    'Hua-Ru Cao'
;
College of Sciences,
Zhejiang A & F University,
Hangzhou 311300,
People's Republic of China
;
data_I
_audit_creation_method     SHELXL-97
_chemical_name_systematic
;
[5-(Pyridin-2-yl)-1<i>H</i>-tetrazole-
\k^2^<i>N</i>^4^,<i>N</i>^5^]bis(triphenylphosphane-\k<i>P</i>)copper(I)
tetrafluoridoborate
;
_chemical_name_common     ?
_chemical_formula_moiety     'C42 H35 Cu N5 P2 +, B F4 -'
_chemical_formula_sum     'C42 H35 B Cu F4 N5 P2'
_chemical_formula_iupac     '[Cu (C6 H5 N5) (C18 H15 P)2] B F4'
_chemical_formula_weight     822.05
_chemical_melting_point     ?
_symmetry_cell_setting     triclinic
_symmetry_space_group_name_H-M     'P -1'
_symmetry_space_group_name_Hall     '-P 1'
loop_
    _symmetry_equiv_pos_as_xyz
    'x, y, z'
    '-x, -y, -z'
_cell_length_a     9.6640(19)
_cell_length_b     13.052(3)
_cell_length_c     15.947(3)
_cell_angle_alpha     88.66(3)
_cell_angle_beta     84.80(3)
_cell_angle_gamma     85.72(3)
_cell_volume     1997.3(7)
_cell_formula_units_Z     2
_cell_measurement_reflns_used     6566
_cell_measurement_theta_min     3.0
_cell_measurement_theta_max     26.0
_cell_measurement_temperature     293(2)
_exptl_crystal_description     block
_exptl_crystal_colour     'light green'
_exptl_crystal_size_max     0.29
_exptl_crystal_size_mid     0.17
_exptl_crystal_size_min     0.16
_exptl_crystal_density_diffrn     1.367
_exptl_crystal_density_meas     ?
_exptl_crystal_density_method     'not measured'
_exptl_crystal_F_000     844
_exptl_absorpt_coefficient_mu     0.682
_exptl_absorpt_correction_type     multi-scan
_exptl_absorpt_process_details     '(SADABS; Bruker, 2001)'
_exptl_absorpt_correction_T_min     0.9075
_exptl_absorpt_correction_T_max     0.9474
_exptl_special_details
;
;
_diffrn_ambient_temperature     293(2)
_diffrn_radiation_type     MoK\a
_diffrn_radiation_wavelength     0.71073
_diffrn_radiation_source     'fine-focus sealed tube'
_diffrn_radiation_monochromator     graphite
_diffrn_measurement_device_type     'Bruker SMART 1000 CCD area-detector'
_diffrn_measurement_method     'phi and omega scans'
_diffrn_detector_area_resol_mean     ?
_diffrn_reflns_number     19069
_diffrn_reflns_av_R_equivalents     0.0363
_diffrn_reflns_av_sigmaI/netI     0.0535
_diffrn_reflns_theta_min     3.03
_diffrn_reflns_theta_max     27.43
_diffrn_reflns_theta_full     27.43
_diffrn_measured_fraction_theta_max     0.971
_diffrn_measured_fraction_theta_full     0.971
_diffrn_reflns_limit_h_min     -12
_diffrn_reflns_limit_h_max     12
_diffrn_reflns_limit_k_min     -16
_diffrn_reflns_limit_k_max     16
_diffrn_reflns_limit_l_min     -18
_diffrn_reflns_limit_l_max     20
_diffrn_standards_number     ?
_diffrn_standards_interval_count     ?
_diffrn_standards_interval_time     ?
_diffrn_standards_decay_%     ?
_refine_special_details
;
Refinement of <i>F</i>^2^ against ALL reflections. The weighted <i>R</i>-factor
<i>wR</i> and goodness of fit <i>S</i> are based on <i>F</i>^2^, conventional
<i>R</i>-factors <i>R</i> are based on <i>F</i>, with <i>F</i> set to zero for
negative <i>F</i>^2^. The threshold expression of <i>F</i>^2^ >
\s(<i>F</i>^2^) is used only for calculating <i>R</i>-factors(gt) <i>etc</i>.
and is not relevant to the choice of reflections for refinement.
<i>R</i>-factors based on <i>F</i>^2^ are statistically about twice as large
as those based on <i>F</i>, and <i>R</i>- factors based on ALL data will be
even larger.
;
_reflns_number_total     8838
_reflns_number_gt     4984
_reflns_threshold_expression     I>2sigma(I)
_refine_ls_structure_factor_coef     Fsqd
_refine_ls_matrix_type     full
_refine_ls_R_factor_all     0.1183
_refine_ls_R_factor_gt     0.0500
_refine_ls_wR_factor_gt     0.1043
_refine_ls_wR_factor_ref     0.1658
_refine_ls_goodness_of_fit_ref     1.142
_refine_ls_restrained_S_all     1.142
_refine_ls_number_reflns     8838
_refine_ls_number_parameters     496
_refine_ls_number_restraints     0
_refine_ls_hydrogen_treatment     constr
_refine_ls_weighting_scheme     calc
_refine_ls_weighting_details
         'calc w=1/[\s^2^(Fo^2^)+(0.0409P)^2^+3.0232P] where P=(Fo^2^+2Fc^2^)/3'
_atom_sites_solution_hydrogens     geom
_atom_sites_solution_primary     direct
_atom_sites_solution_secondary     difmap
_refine_ls_shift/su_max     0.001
_refine_ls_shift/su_mean     0.000
_refine_diff_density_max     0.696
_refine_diff_density_min     -1.121
_refine_ls_extinction_method     none
_refine_ls_extinction_coef     ?
loop_
    _atom_type_symbol
    _atom_type_description
    _atom_type_scat_dispersion_real
    _atom_type_scat_dispersion_imag
    _atom_type_scat_source
    'C' 'C' 0.0033 0.0016
                         'International Tables Vol C Tables 4.2.6.8 and 6.1.1.4'
    'H' 'H' 0.0000 0.0000
                         'International Tables Vol C Tables 4.2.6.8 and 6.1.1.4'
    'N' 'N' 0.0061 0.0033
                         'International Tables Vol C Tables 4.2.6.8 and 6.1.1.4'
    'O' 'O' 0.0106 0.0060
                         'International Tables Vol C Tables 4.2.6.8 and 6.1.1.4'
    'Cu' 'Cu' 0.3201 1.2651
                         'International Tables Vol C Tables 4.2.6.8 and 6.1.1.4'
    'P' 'P' 0.1023 0.0942
                         'International Tables Vol C Tables 4.2.6.8 and 6.1.1.4'
    'B' 'B' 0.0013 0.0007
                         'International Tables Vol C Tables 4.2.6.8 and 6.1.1.4'
    'F' 'F' 0.0171 0.0103
                         'International Tables Vol C Tables 4.2.6.8 and 6.1.1.4'
_computing_data_collection     'SMART (Bruker, 2007)'
_computing_cell_refinement     'SAINT (Bruker, 2007)'
_computing_data_reduction     'SAINT (Bruker, 2007)'
_computing_structure_solution     'SHELXTL (Sheldrick, 2008)'
_computing_structure_refinement     'SHELXTL (Sheldrick, 2008)'
_computing_molecular_graphics     'SHELXTL (Sheldrick, 2008)'
_computing_publication_material     'SHELXTL (Sheldrick, 2008)'
loop_
    _atom_site_type_symbol
    _atom_site_label
    _atom_site_fract_x
    _atom_site_fract_y
    _atom_site_fract_z
    _atom_site_U_iso_or_equiv
    _atom_site_adp_type
    _atom_site_calc_flag
    _atom_site_refinement_flags
    _atom_site_occupancy
    _atom_site_symmetry_multiplicity
    _atom_site_disorder_assembly
    _atom_site_disorder_group
    Cu Cu 0.58602(5) 0.22693(4) 0.77067(3) 0.04916(17) Uani d . 1 1 . .
    P P1 0.57823(11) 0.05451(8) 0.77005(7) 0.0470(3) Uani d . 1 1 . .
    P P2 0.54981(11) 0.33726(8) 0.66269(7) 0.0453(3) Uani d . 1 1 . .
    N N1 0.5096(4) 0.2971(3) 0.8908(2) 0.0528(9) Uani d . 1 1 . .
    N N2 0.7728(4) 0.2473(3) 0.8243(2) 0.0524(9) Uani d . 1 1 . .
    N N3 0.9126(4) 0.2261(3) 0.8087(3) 0.0661(11) Uani d . 1 1 . .
    N N4 0.9758(4) 0.2553(4) 0.8710(3) 0.0777(13) Uani d . 1 1 . .
    N N5 0.8761(5) 0.2956(3) 0.9278(3) 0.0731(12) Uani d . 1 1 . .
    H H55 0.8905 0.3207 0.9754 0.088 Uiso calc R 1 1 . .
    B B1 1.0728(9) 0.5802(7) 0.8609(5) 0.094(3) Uani d . 1 1 . .
    F F1 1.1936(6) 0.5302(6) 0.8667(4) 0.235(4) Uani d . 1 1 . .
    F F2 0.9726(7) 0.5127(4) 0.8631(3) 0.168(2) Uani d . 1 1 . .
    F F3 1.0651(6) 0.6349(5) 0.7899(3) 0.171(2) Uani d . 1 1 . .
    F F4 1.0472(6) 0.6438(4) 0.9270(3) 0.167(2) Uani d . 1 1 . .
    C C1 0.6524(5) 0.0373(4) 0.9330(3) 0.0623(12) Uani d . 1 1 . .
    H H1 0.5935 0.0966 0.9411 0.075 Uiso calc R 1 1 . .
    C C2 0.6681(4) -0.0088(3) 0.8555(3) 0.0478(10) Uani d . 1 1 . .
    C C3 0.7541(5) -0.0988(4) 0.8461(3) 0.0653(13) Uani d . 1 1 . .
    H H3 0.7650 -0.1320 0.7947 0.078 Uiso calc R 1 1 . .
    C C4 0.8237(6) -0.1392(5) 0.9129(4) 0.0845(18) Uani d . 1 1 . .
    H H4 0.8814 -0.1992 0.9060 0.101 Uiso calc R 1 1 . .
    C C5 0.8083(6) -0.0915(5) 0.9885(4) 0.0898(19) Uani d . 1 1 . .
    H H5 0.8557 -0.1189 1.0331 0.108 Uiso calc R 1 1 . .
    C C6 0.7236(6) -0.0037(5) 0.9990(3) 0.0853(17) Uani d . 1 1 . .
    H H6 0.7134 0.0288 1.0507 0.102 Uiso calc R 1 1 . .
    C C7 0.8132(5) 0.0060(4) 0.6619(3) 0.0669(13) Uani d . 1 1 . .
    H H7 0.8582 0.0419 0.6997 0.080 Uiso calc R 1 1 . .
    C C8 0.8880(6) -0.0373(5) 0.5923(4) 0.0832(17) Uani d . 1 1 . .
    H H8 0.9837 -0.0320 0.5842 0.100 Uiso calc R 1 1 . .
    C C9 0.8223(7) -0.0880(5) 0.5349(4) 0.0889(18) Uani d . 1 1 . .
    H H9 0.8734 -0.1177 0.4883 0.107 Uiso calc R 1 1 . .
    C C10 0.6813(7) -0.0948(4) 0.5462(4) 0.0823(17) Uani d . 1 1 . .
    H H10 0.6363 -0.1272 0.5063 0.099 Uiso calc R 1 1 . .
    C C11 0.6053(5) -0.0540(4) 0.6167(3) 0.0614(12) Uani d . 1 1 . .
    H H11 0.5098 -0.0601 0.6246 0.074 Uiso calc R 1 1 . .
    C C12 0.6713(4) -0.0038(3) 0.6757(3) 0.0507(10) Uani d . 1 1 . .
    C C13 0.4103(4) 0.0003(4) 0.7760(3) 0.0536(11) Uani d . 1 1 . .
    C C14 0.3943(5) -0.1031(4) 0.7932(3) 0.0640(13) Uani d . 1 1 . .
    H H14 0.4715 -0.1464 0.8045 0.077 Uiso calc R 1 1 . .
    C C15 0.2646(6) -0.1428(5) 0.7937(4) 0.0849(18) Uani d . 1 1 . .
    H H15 0.2548 -0.2122 0.8052 0.102 Uiso calc R 1 1 . .
    C C16 0.1518(6) -0.0788(7) 0.7772(5) 0.105(2) Uani d . 1 1 . .
    H H16 0.0648 -0.1049 0.7775 0.125 Uiso calc R 1 1 . .
    C C17 0.1653(6) 0.0231(6) 0.7603(5) 0.106(2) Uani d . 1 1 . .
    H H17 0.0876 0.0661 0.7493 0.128 Uiso calc R 1 1 . .
    C C18 0.2942(5) 0.0625(4) 0.7594(4) 0.0750(16) Uani d . 1 1 . .
    H H18 0.3026 0.1319 0.7475 0.090 Uiso calc R 1 1 . .
    C C19 0.6554(4) 0.3099(3) 0.5644(3) 0.0454(10) Uani d . 1 1 . .
    C C20 0.6671(5) 0.2101(4) 0.5339(3) 0.0629(12) Uani d . 1 1 . .
    H H20 0.6228 0.1588 0.5650 0.076 Uiso calc R 1 1 . .
    C C21 0.7436(6) 0.1857(4) 0.4581(3) 0.0749(15) Uani d . 1 1 . .
    H H21 0.7480 0.1191 0.4380 0.090 Uiso calc R 1 1 . .
    C C22 0.8129(5) 0.2602(5) 0.4129(3) 0.0721(14) Uani d . 1 1 . .
    H H22 0.8659 0.2437 0.3628 0.087 Uiso calc R 1 1 . .
    C C23 0.8038(5) 0.3585(4) 0.4416(3) 0.0673(13) Uani d . 1 1 . .
    H H23 0.8504 0.4089 0.4110 0.081 Uiso calc R 1 1 . .
    C C24 0.7246(5) 0.3833(4) 0.5170(3) 0.0569(11) Uani d . 1 1 . .
    H H24 0.7184 0.4506 0.5356 0.068 Uiso calc R 1 1 . .
    C C25 0.5866(4) 0.4693(3) 0.6838(3) 0.0493(10) Uani d . 1 1 . .
    C C26 0.7149(5) 0.4857(4) 0.7118(3) 0.0629(13) Uani d . 1 1 . .
    H H26 0.7758 0.4298 0.7238 0.076 Uiso calc R 1 1 . .
    C C27 0.7529(6) 0.5842(4) 0.7220(3) 0.0759(15) Uani d . 1 1 . .
    H H27 0.8396 0.5947 0.7400 0.091 Uiso calc R 1 1 . .
    C C28 0.6622(7) 0.6666(4) 0.7055(4) 0.0820(17) Uani d . 1 1 . .
    H H28 0.6879 0.7331 0.7117 0.098 Uiso calc R 1 1 . .
    C C29 0.5351(6) 0.6514(4) 0.6802(4) 0.0786(16) Uani d . 1 1 . .
    H H29 0.4735 0.7076 0.6701 0.094 Uiso calc R 1 1 . .
    C C30 0.4964(5) 0.5533(4) 0.6692(3) 0.0622(13) Uani d . 1 1 . .
    H H30 0.4090 0.5438 0.6519 0.075 Uiso calc R 1 1 . .
    C C31 0.3718(4) 0.3494(3) 0.6329(3) 0.0456(9) Uani d . 1 1 . .
    C C32 0.3376(5) 0.3416(3) 0.5508(3) 0.0558(11) Uani d . 1 1 . .
    H H32 0.4079 0.3320 0.5072 0.067 Uiso calc R 1 1 . .
    C C33 0.1983(5) 0.3481(4) 0.5333(4) 0.0720(15) Uani d . 1 1 . .
    H H33 0.1759 0.3415 0.4782 0.086 Uiso calc R 1 1 . .
    C C34 0.0941(5) 0.3641(4) 0.5973(4) 0.0784(16) Uani d . 1 1 . .
    H H34 0.0013 0.3671 0.5856 0.094 Uiso calc R 1 1 . .
    C C35 0.1268(5) 0.3756(5) 0.6780(4) 0.0801(16) Uani d . 1 1 . .
    H H35 0.0563 0.3895 0.7208 0.096 Uiso calc R 1 1 . .
    C C36 0.2637(5) 0.3666(4) 0.6959(3) 0.0695(14) Uani d . 1 1 . .
    H H36 0.2846 0.3722 0.7514 0.083 Uiso calc R 1 1 . .
    C C37 0.3794(5) 0.3180(4) 0.9229(3) 0.0710(14) Uani d . 1 1 . .
    H H37 0.3071 0.3033 0.8913 0.085 Uiso calc R 1 1 . .
    C C38 0.3466(7) 0.3612(5) 1.0023(4) 0.0869(18) Uani d . 1 1 . .
    H H38 0.2542 0.3763 1.0225 0.104 Uiso calc R 1 1 . .
    C C39 0.4517(8) 0.3807(5) 1.0494(4) 0.0923(19) Uani d . 1 1 . .
    H H39 0.4319 0.4080 1.1029 0.111 Uiso calc R 1 1 . .
    C C40 0.5873(7) 0.3598(4) 1.0173(3) 0.0787(16) Uani d . 1 1 . .
    H H40 0.6606 0.3735 1.0483 0.094 Uiso calc R 1 1 . .
    C C41 0.6128(5) 0.3183(3) 0.9383(3) 0.0539(11) Uani d . 1 1 . .
    C C42 0.7515(5) 0.2904(3) 0.8988(3) 0.0533(11) Uani d . 1 1 . .
loop_
    _atom_site_aniso_label
    _atom_site_aniso_U_11
    _atom_site_aniso_U_22
    _atom_site_aniso_U_33
    _atom_site_aniso_U_12
    _atom_site_aniso_U_13
    _atom_site_aniso_U_23
    Cu 0.0538(3) 0.0448(3) 0.0488(3) 0.0032(2) -0.0101(2) 0.0002(2)
    P1 0.0445(6) 0.0425(6) 0.0540(7) 0.0010(4) -0.0083(5) -0.0014(5)
    P2 0.0472(6) 0.0423(6) 0.0463(6) 0.0039(4) -0.0101(5) 0.0008(5)
    N1 0.058(2) 0.052(2) 0.047(2) 0.0029(17) 0.0012(17) 0.0002(17)
    N2 0.052(2) 0.051(2) 0.052(2) 0.0000(16) -0.0021(17) 0.0046(17)
    N3 0.049(2) 0.070(3) 0.079(3) 0.0067(19) -0.008(2) 0.001(2)
    N4 0.057(3) 0.085(3) 0.094(4) 0.002(2) -0.023(3) -0.006(3)
    N5 0.073(3) 0.075(3) 0.075(3) -0.002(2) -0.032(2) -0.009(2)
    B1 0.101(6) 0.097(6) 0.091(6) 0.010(5) -0.057(5) -0.029(5)
    F1 0.174(5) 0.282(8) 0.247(7) 0.130(5) -0.103(5) -0.132(6)
    F2 0.234(6) 0.144(4) 0.143(4) -0.071(4) -0.069(4) 0.022(3)
    F3 0.189(5) 0.211(6) 0.134(4) -0.100(4) -0.066(4) 0.044(4)
    F4 0.192(5) 0.168(4) 0.145(4) 0.061(4) -0.079(4) -0.090(4)
    C1 0.069(3) 0.062(3) 0.054(3) -0.001(2) -0.001(2) 0.006(2)
    C2 0.042(2) 0.046(2) 0.055(3) -0.0010(18) -0.0031(18) 0.004(2)
    C3 0.068(3) 0.056(3) 0.070(3) 0.010(2) -0.009(3) 0.005(2)
    C4 0.077(4) 0.081(4) 0.090(4) 0.022(3) -0.007(3) 0.029(3)
    C5 0.085(4) 0.116(5) 0.067(4) 0.007(4) -0.019(3) 0.038(4)
    C6 0.104(5) 0.099(5) 0.052(3) 0.004(4) -0.015(3) 0.012(3)
    C7 0.052(3) 0.082(4) 0.066(3) -0.003(2) -0.003(2) -0.002(3)
    C8 0.064(3) 0.095(5) 0.084(4) 0.008(3) 0.019(3) -0.003(3)
    C9 0.108(5) 0.070(4) 0.082(4) -0.003(3) 0.032(4) -0.013(3)
    C10 0.112(5) 0.068(4) 0.066(4) -0.023(3) 0.011(3) -0.023(3)
    C11 0.065(3) 0.056(3) 0.063(3) -0.009(2) 0.003(2) -0.010(2)
    C12 0.052(2) 0.042(2) 0.058(3) -0.0024(18) -0.006(2) 0.005(2)
    C13 0.047(2) 0.057(3) 0.056(3) 0.008(2) -0.005(2) -0.014(2)
    C14 0.054(3) 0.065(3) 0.073(3) -0.008(2) 0.003(2) -0.010(3)
    C15 0.070(4) 0.092(4) 0.095(4) -0.035(3) 0.011(3) -0.022(3)
    C16 0.050(3) 0.145(7) 0.121(6) -0.023(4) 0.006(3) -0.055(5)
    C17 0.046(3) 0.123(6) 0.151(7) 0.013(3) -0.022(3) -0.056(5)
    C18 0.052(3) 0.069(3) 0.107(4) 0.006(2) -0.021(3) -0.024(3)
    C19 0.041(2) 0.046(2) 0.049(2) 0.0042(17) -0.0122(18) 0.0079(19)
    C20 0.074(3) 0.047(3) 0.065(3) 0.007(2) -0.001(2) 0.000(2)
    C21 0.096(4) 0.060(3) 0.064(3) 0.014(3) 0.001(3) -0.009(3)
    C22 0.070(3) 0.084(4) 0.059(3) 0.015(3) 0.000(3) -0.005(3)
    C23 0.063(3) 0.077(4) 0.060(3) -0.001(3) -0.003(2) 0.007(3)
    C24 0.064(3) 0.057(3) 0.049(3) 0.002(2) -0.005(2) -0.002(2)
    C25 0.052(2) 0.050(3) 0.047(2) 0.0005(19) -0.0151(19) -0.0027(19)
    C26 0.060(3) 0.062(3) 0.070(3) -0.003(2) -0.023(2) 0.005(2)
    C27 0.080(4) 0.079(4) 0.074(4) -0.022(3) -0.027(3) -0.002(3)
    C28 0.104(5) 0.059(3) 0.089(4) -0.014(3) -0.029(3) -0.020(3)
    C29 0.097(4) 0.046(3) 0.094(4) 0.011(3) -0.026(3) -0.017(3)
    C30 0.065(3) 0.052(3) 0.071(3) 0.007(2) -0.023(2) -0.011(2)
    C31 0.048(2) 0.036(2) 0.051(2) 0.0021(17) -0.0053(19) 0.0008(18)
    C32 0.060(3) 0.056(3) 0.052(3) 0.001(2) -0.009(2) -0.010(2)
    C33 0.060(3) 0.080(4) 0.081(4) -0.001(3) -0.032(3) -0.017(3)
    C34 0.048(3) 0.086(4) 0.105(5) -0.009(3) -0.023(3) 0.000(3)
    C35 0.048(3) 0.102(5) 0.087(4) 0.002(3) 0.001(3) 0.015(3)
    C36 0.055(3) 0.095(4) 0.057(3) 0.006(3) -0.005(2) 0.008(3)
    C37 0.056(3) 0.081(4) 0.071(3) 0.003(3) 0.011(2) 0.000(3)
    C38 0.087(4) 0.080(4) 0.085(4) 0.011(3) 0.027(3) 0.002(3)
    C39 0.124(6) 0.085(5) 0.063(4) 0.006(4) 0.013(4) -0.014(3)
    C40 0.103(4) 0.076(4) 0.056(3) 0.000(3) -0.004(3) -0.013(3)
    C41 0.071(3) 0.044(3) 0.046(2) 0.002(2) -0.009(2) -0.0014(19)
    C42 0.059(3) 0.045(3) 0.057(3) 0.000(2) -0.014(2) 0.001(2)
_geom_special_details
;
All e.s.d.'s (except the e.s.d. in the dihedral angle between two l.s. planes)
are estimated using the full covariance matrix. The cell e.s.d.'s are taken
into account individually in the estimation of e.s.d.'s in distances, angles
and torsion angles; correlations between e.s.d.'s in cell parameters are only
used when they are defined by crystal symmetry. An approximate (isotropic)
treatment of cell e.s.d.'s is used for estimating e.s.d.'s involving l.s.
planes.
;
loop_
    _geom_bond_atom_site_label_1
    _geom_bond_atom_site_label_2
    _geom_bond_site_symmetry_2
    _geom_bond_distance
    _geom_bond_publ_flag
    Cu P1 . 2.2575(13) y
    Cu P2 . 2.2538(14) y
    Cu N1 . 2.185(4) y
    Cu N2 . 2.103(4) y
    P1 C13 . 1.812(5) ?
    P1 C2 . 1.831(4) ?
    P1 C12 . 1.832(5) ?
    P2 C19 . 1.819(4) ?
    P2 C31 . 1.820(4) ?
    P2 C25 . 1.830(4) ?
    N1 C37 . 1.326(6) ?
    N1 C41 . 1.355(5) ?
    N2 C42 . 1.320(5) ?
    N2 N3 . 1.360(5) ?
    N3 N4 . 1.292(6) ?
    N4 N5 . 1.346(6) ?
    N5 C42 . 1.336(6) ?
    N5 H55 . 0.8600 ?
    B1 F1 . 1.304(8) ?
    B1 F3 . 1.329(9) ?
    B1 F4 . 1.351(8) ?
    B1 F2 . 1.355(9) ?
    C1 C2 . 1.378(6) ?
    C1 C6 . 1.384(7) ?
    C1 H1 . 0.9300 ?
    C2 C3 . 1.390(6) ?
    C3 C4 . 1.384(7) ?
    C3 H3 . 0.9300 ?
    C4 C5 . 1.361(8) ?
    C4 H4 . 0.9300 ?
    C5 C6 . 1.362(8) ?
    C5 H5 . 0.9300 ?
    C6 H6 . 0.9300 ?
    C7 C8 . 1.377(7) ?
    C7 C12 . 1.384(6) ?
    C7 H7 . 0.9300 ?
    C8 C9 . 1.370(8) ?
    C8 H8 . 0.9300 ?
    C9 C10 . 1.367(8) ?
    C9 H9 . 0.9300 ?
    C10 C11 . 1.381(7) ?
    C10 H10 . 0.9300 ?
    C11 C12 . 1.385(6) ?
    C11 H11 . 0.9300 ?
    C13 C18 . 1.377(6) ?
    C13 C14 . 1.388(6) ?
    C14 C15 . 1.391(7) ?
    C14 H14 . 0.9300 ?
    C15 C16 . 1.364(9) ?
    C15 H15 . 0.9300 ?
    C16 C17 . 1.364(10) ?
    C16 H16 . 0.9300 ?
    C17 C18 . 1.381(8) ?
    C17 H17 . 0.9300 ?
    C18 H18 . 0.9300 ?
    C19 C24 . 1.381(6) ?
    C19 C20 . 1.394(6) ?
    C20 C21 . 1.389(7) ?
    C20 H20 . 0.9300 ?
    C21 C22 . 1.375(7) ?
    C21 H21 . 0.9300 ?
    C22 C23 . 1.366(7) ?
    C22 H22 . 0.9300 ?
    C23 C24 . 1.396(6) ?
    C23 H23 . 0.9300 ?
    C24 H24 . 0.9300 ?
    C25 C30 . 1.378(6) ?
    C25 C26 . 1.388(6) ?
    C26 C27 . 1.381(7) ?
    C26 H26 . 0.9300 ?
    C27 C28 . 1.371(7) ?
    C27 H27 . 0.9300 ?
    C28 C29 . 1.357(7) ?
    C28 H28 . 0.9300 ?
    C29 C30 . 1.380(7) ?
    C29 H29 . 0.9300 ?
    C30 H30 . 0.9300 ?
    C31 C32 . 1.387(6) ?
    C31 C36 . 1.391(6) ?
    C32 C33 . 1.396(6) ?
    C32 H32 . 0.9300 ?
    C33 C34 . 1.375(7) ?
    C33 H33 . 0.9300 ?
    C34 C35 . 1.367(8) ?
    C34 H34 . 0.9300 ?
    C35 C36 . 1.375(7) ?
    C35 H35 . 0.9300 ?
    C36 H36 . 0.9300 ?
    C37 C38 . 1.399(8) ?
    C37 H37 . 0.9300 ?
    C38 C39 . 1.360(9) ?
    C38 H38 . 0.9300 ?
    C39 C40 . 1.373(8) ?
    C39 H39 . 0.9300 ?
    C40 C41 . 1.378(6) ?
    C40 H40 . 0.9300 ?
    C41 C42 . 1.452(6) ?
loop_
    _geom_angle_atom_site_label_1
    _geom_angle_atom_site_label_2
    _geom_angle_atom_site_label_3
    _geom_angle_site_symmetry_1
    _geom_angle_site_symmetry_3
    _geom_angle
    _geom_angle_publ_flag
    N2 Cu N1 . . 78.18(14) ?
    N2 Cu P2 . . 112.66(11) ?
    N1 Cu P2 . . 110.72(10) ?
    N2 Cu P1 . . 103.38(11) ?
    N1 Cu P1 . . 114.14(11) ?
    P2 Cu P1 . . 126.75(5) ?
    C13 P1 C2 . . 105.0(2) ?
    C13 P1 C12 . . 103.4(2) ?
    C2 P1 C12 . . 102.91(19) ?
    C13 P1 Cu . . 119.03(15) ?
    C2 P1 Cu . . 112.17(15) ?
    C12 P1 Cu . . 112.77(15) ?
    C19 P2 C31 . . 104.20(18) ?
    C19 P2 C25 . . 102.9(2) ?
    C31 P2 C25 . . 103.88(18) ?
    C19 P2 Cu . . 116.03(13) ?
    C31 P2 Cu . . 114.80(14) ?
    C25 P2 Cu . . 113.54(14) ?
    C37 N1 C41 . . 117.5(4) ?
    C37 N1 Cu . . 129.1(3) ?
    C41 N1 Cu . . 113.3(3) ?
    C42 N2 N3 . . 107.1(4) ?
    C42 N2 Cu . . 112.5(3) ?
    N3 N2 Cu . . 140.3(3) ?
    N4 N3 N2 . . 110.0(4) ?
    N3 N4 N5 . . 106.4(4) ?
    C42 N5 N4 . . 109.5(4) ?
    C42 N5 H55 . . 125.3 ?
    N4 N5 H55 . . 125.3 ?
    F1 B1 F3 . . 113.6(9) ?
    F1 B1 F4 . . 108.3(5) ?
    F3 B1 F4 . . 109.1(7) ?
    F1 B1 F2 . . 109.4(8) ?
    F3 B1 F2 . . 106.8(5) ?
    F4 B1 F2 . . 109.5(8) ?
    C2 C1 C6 . . 120.7(5) ?
    C2 C1 H1 . . 119.7 ?
    C6 C1 H1 . . 119.7 ?
    C1 C2 C3 . . 118.3(4) ?
    C1 C2 P1 . . 117.8(3) ?
    C3 C2 P1 . . 123.8(4) ?
    C4 C3 C2 . . 120.3(5) ?
    C4 C3 H3 . . 119.9 ?
    C2 C3 H3 . . 119.9 ?
    C5 C4 C3 . . 120.4(5) ?
    C5 C4 H4 . . 119.8 ?
    C3 C4 H4 . . 119.8 ?
    C4 C5 C6 . . 120.0(5) ?
    C4 C5 H5 . . 120.0 ?
    C6 C5 H5 . . 120.0 ?
    C5 C6 C1 . . 120.3(6) ?
    C5 C6 H6 . . 119.9 ?
    C1 C6 H6 . . 119.9 ?
    C8 C7 C12 . . 120.2(5) ?
    C8 C7 H7 . . 119.9 ?
    C12 C7 H7 . . 119.9 ?
    C9 C8 C7 . . 120.4(5) ?
    C9 C8 H8 . . 119.8 ?
    C7 C8 H8 . . 119.8 ?
    C10 C9 C8 . . 119.8(5) ?
    C10 C9 H9 . . 120.1 ?
    C8 C9 H9 . . 120.1 ?
    C9 C10 C11 . . 120.4(5) ?
    C9 C10 H10 . . 119.8 ?
    C11 C10 H10 . . 119.8 ?
    C10 C11 C12 . . 120.1(5) ?
    C10 C11 H11 . . 120.0 ?
    C12 C11 H11 . . 120.0 ?
    C7 C12 C11 . . 118.9(4) ?
    C7 C12 P1 . . 118.1(4) ?
    C11 C12 P1 . . 123.0(3) ?
    C18 C13 C14 . . 118.1(4) ?
    C18 C13 P1 . . 119.2(4) ?
    C14 C13 P1 . . 122.6(3) ?
    C13 C14 C15 . . 120.9(5) ?
    C13 C14 H14 . . 119.5 ?
    C15 C14 H14 . . 119.5 ?
    C16 C15 C14 . . 119.3(6) ?
    C16 C15 H15 . . 120.4 ?
    C14 C15 H15 . . 120.4 ?
    C17 C16 C15 . . 120.7(6) ?
    C17 C16 H16 . . 119.6 ?
    C15 C16 H16 . . 119.6 ?
    C16 C17 C18 . . 120.0(6) ?
    C16 C17 H17 . . 120.0 ?
    C18 C17 H17 . . 120.0 ?
    C13 C18 C17 . . 120.9(6) ?
    C13 C18 H18 . . 119.5 ?
    C17 C18 H18 . . 119.5 ?
    C24 C19 C20 . . 117.5(4) ?
    C24 C19 P2 . . 123.5(3) ?
    C20 C19 P2 . . 119.0(3) ?
    C21 C20 C19 . . 121.3(5) ?
    C21 C20 H20 . . 119.4 ?
    C19 C20 H20 . . 119.4 ?
    C22 C21 C20 . . 119.9(5) ?
    C22 C21 H21 . . 120.1 ?
    C20 C21 H21 . . 120.1 ?
    C23 C22 C21 . . 120.0(5) ?
    C23 C22 H22 . . 120.0 ?
    C21 C22 H22 . . 120.0 ?
    C22 C23 C24 . . 120.1(5) ?
    C22 C23 H23 . . 120.0 ?
    C24 C23 H23 . . 120.0 ?
    C19 C24 C23 . . 121.3(5) ?
    C19 C24 H24 . . 119.3 ?
    C23 C24 H24 . . 119.3 ?
    C30 C25 C26 . . 118.5(4) ?
    C30 C25 P2 . . 123.3(3) ?
    C26 C25 P2 . . 118.1(3) ?
    C27 C26 C25 . . 120.6(5) ?
    C27 C26 H26 . . 119.7 ?
    C25 C26 H26 . . 119.7 ?
    C28 C27 C26 . . 119.7(5) ?
    C28 C27 H27 . . 120.2 ?
    C26 C27 H27 . . 120.2 ?
    C29 C28 C27 . . 120.2(5) ?
    C29 C28 H28 . . 119.9 ?
    C27 C28 H28 . . 119.9 ?
    C28 C29 C30 . . 120.5(5) ?
    C28 C29 H29 . . 119.7 ?
    C30 C29 H29 . . 119.7 ?
    C25 C30 C29 . . 120.4(5) ?
    C25 C30 H30 . . 119.8 ?
    C29 C30 H30 . . 119.8 ?
    C32 C31 C36 . . 118.0(4) ?
    C32 C31 P2 . . 123.6(3) ?
    C36 C31 P2 . . 118.4(3) ?
    C31 C32 C33 . . 120.3(5) ?
    C31 C32 H32 . . 119.9 ?
    C33 C32 H32 . . 119.9 ?
    C34 C33 C32 . . 120.1(5) ?
    C34 C33 H33 . . 120.0 ?
    C32 C33 H33 . . 120.0 ?
    C35 C34 C33 . . 120.1(5) ?
    C35 C34 H34 . . 119.9 ?
    C33 C34 H34 . . 119.9 ?
    C34 C35 C36 . . 120.0(5) ?
    C34 C35 H35 . . 120.0 ?
    C36 C35 H35 . . 120.0 ?
    C35 C36 C31 . . 121.4(5) ?
    C35 C36 H36 . . 119.3 ?
    C31 C36 H36 . . 119.3 ?
    N1 C37 C38 . . 122.5(5) ?
    N1 C37 H37 . . 118.7 ?
    C38 C37 H37 . . 118.7 ?
    C39 C38 C37 . . 119.1(6) ?
    C39 C38 H38 . . 120.5 ?
    C37 C38 H38 . . 120.5 ?
    C38 C39 C40 . . 119.3(6) ?
    C38 C39 H39 . . 120.3 ?
    C40 C39 H39 . . 120.3 ?
    C39 C40 C41 . . 118.8(6) ?
    C39 C40 H40 . . 120.6 ?
    C41 C40 H40 . . 120.6 ?
    N1 C41 C40 . . 122.7(5) ?
    N1 C41 C42 . . 113.5(4) ?
    C40 C41 C42 . . 123.8(5) ?
    N2 C42 N5 . . 107.1(4) ?
    N2 C42 C41 . . 122.5(4) ?
    N5 C42 C41 . . 130.3(4) ?
loop_
    _geom_hbond_atom_site_label_D
    _geom_hbond_atom_site_label_H
    _geom_hbond_atom_site_label_A
    _geom_hbond_site_symmetry_A
    _geom_hbond_distance_DH
    _geom_hbond_distance_HA
    _geom_hbond_distance_DA
    _geom_hbond_angle_DHA
    N5 H55 F4 2_767 0.86 1.80 2.650(7) 168
