# Supplementary material for: [5-(Pyridin-2-yl)-1H-tetra­zole-κ2 N 4,N 5]bis(triphenyl­phosphane-κP)copper(I) tetra­fluoridoborate
Source: Acta Crystallogr Sect E Struct Rep Online. 2012 Nov 28;68(Pt 12):m1527. doi: 10.1107/S1600536812047605 (PMC3588771; doi:10.1107/S1600536812047605)
Supplement: Supplementary file 2 [file e-68-m1527-Isup2.hkl]

# 
# h,k,l, Fc-squared, Fo-squared, sigma(Fo-squared) and status flag 
# 
data_I
_shelx_title ' tref in P-1' 
_shelx_refln_list_code          4 
_shelx_F_calc_maximum      235.31 
_exptl_crystal_F_000       421.00 
_reflns_d_resolution_high  0.7713 
 
loop_ 
 _symmetry_equiv_pos_as_xyz 
 'x, y, z' 
 '-x, -y, -z' 
 
_cell_length_a     9.6640 
_cell_length_b    13.0516 
_cell_length_c    15.9474 
_cell_angle_alpha  88.664 
_cell_angle_beta   84.797 
_cell_angle_gamma  85.721 
 
_shelx_F_squared_multiplier     1.000 
 
loop_ 
 _refln_index_h 
 _refln_index_k 
 _refln_index_l 
 _refln_F_squared_calc 
 _refln_F_squared_meas 
 _refln_F_squared_sigma 
 _refln_observed_status 
   2   0   0     1462.50     1431.13      8.78 o 
   3   0   0       12.35       16.28      2.64 o 
   4   0   0     1514.99     1522.43     13.67 o 
   5   0   0     1941.34     1861.95     16.51 o 
   6   0   0     1281.83     1292.36     11.22 o 
   7   0   0      534.98      503.22      7.10 o 
   8   0   0      157.33      197.64      7.47 o 
   9   0   0        5.07        0.19      1.77 o 
  10   0   0       22.18       14.01     15.75 o 
  11   0   0       14.42       13.61     18.42 o 
  12   0   0       85.58        5.34     18.82 o 
 -12   1   0       45.08        7.88     18.55 o 
 -11   1   0        3.11        0.00      9.34 o 
 -10   1   0       40.51       33.26      4.48 o 
  -9   1   0       77.59       90.91      4.80 o 
  -8   1   0      551.15      584.02     21.28 o 
  -7   1   0      678.42      755.38     11.78 o 
  -6   1   0        0.17        7.24      2.92 o 
  -5   1   0     1167.35     1176.46     11.16 o 
  -4   1   0       10.08       12.16      2.73 o 
  -3   1   0     5150.27     4871.62     30.95 o 
  -2   1   0      991.82     1077.45     24.37 o 
   2   1   0     8828.16     9130.75     80.82 o 
   3   1   0     6028.71     5807.84     48.94 o 
   4   1   0     6449.56     6960.46     61.17 o 
   5   1   0     5324.94     5626.39     67.23 o 
   6   1   0        0.10        2.19      1.61 o 
   7   1   0       32.76       46.11      4.10 o 
   8   1   0       19.73       44.65      3.18 o 
   9   1   0      158.99      151.33      7.56 o 
  10   1   0      187.04      248.40     40.31 o 
  11   1   0      127.53      162.04     26.03 o 
  12   1   0       50.42        3.34     28.03 o 
 -12   2   0        1.92        2.40     15.88 o 
 -11   2   0        4.64       -1.87     22.02 o 
 -10   2   0       17.80       16.97      5.49 o 
  -9   2   0        9.73        8.23      4.24 o 
  -8   2   0      109.84      116.66      6.83 o 
  -7   2   0      580.01      565.19     13.93 o 
  -6   2   0      323.86      359.20     10.81 o 
  -5   2   0       22.77       25.11      3.78 o 
  -4   2   0        8.77        3.19      2.36 o 
  -3   2   0      248.34      217.06      5.05 o 
  -2   2   0      513.31      579.83      7.98 o 
  -1   2   0      664.90      734.12      8.49 o 
   0   2   0       36.57       32.88      3.74 o 
   1   2   0      905.79      875.23     18.22 o 
   2   2   0    10238.98     9975.89     83.95 o 
   3   2   0      288.65      309.11      5.57 o 
   4   2   0       23.92       24.02      3.38 o 
   5   2   0      706.28      650.91     13.32 o 
   6   2   0      666.16      591.82      7.77 o 
   7   2   0      231.89      267.21      7.23 o 
   8   2   0        1.01        0.60      1.44 o 
   9   2   0       43.39       68.34     17.75 o 
  10   2   0       20.75       20.29     26.56 o 
  11   2   0        8.13       22.29     19.22 o 
  12   2   0        0.32       20.15     20.56 o 
 -12   3   0        5.29       -0.93     15.62 o 
 -11   3   0       42.65       -1.60     22.42 o 
 -10   3   0       12.51        1.66      5.61 o 
  -9   3   0       77.21       81.01      9.32 o 
  -8   3   0       13.68        7.97      4.18 o 
  -7   3   0      173.55      163.72      6.67 o 
  -6   3   0      253.83      287.16      7.21 o 
  -5   3   0       16.09        6.21      3.21 o 
  -4   3   0     1565.59     1460.77     15.09 o 
  -3   3   0      314.96      275.73      6.56 o 
  -2   3   0      204.39      173.06      5.16 o 
  -1   3   0     2123.27     1867.47     19.73 o 
   0   3   0    31714.39    33725.12    329.49 o 
   1   3   0    23009.11    23664.92    220.93 o 
   2   3   0       66.51       66.16      4.38 o 
   3   3   0       10.57       14.43      3.76 o 
   4   3   0      350.09      439.69      8.61 o 
   5   3   0      212.91      167.19      3.91 o 
   6   3   0      119.83      160.43      6.55 o 
   7   3   0        0.16        3.21      2.36 o 
   8   3   0       18.22        8.91      2.13 o 
   9   3   0      172.38      205.29     22.56 o 
  10   3   0      110.49      163.37     24.69 o 
  11   3   0       11.31       32.84     33.10 o 
 -11   4   0       43.82        2.67     11.09 o 
 -10   4   0       40.29       15.16     12.57 o 
  -9   4   0       66.09       71.74      7.03 o 
  -8   4   0        5.40       -4.29      4.44 o 
  -7   4   0        5.71        5.56      3.95 o 
  -6   4   0        1.31       -2.38      3.64 o 
  -5   4   0      166.22      134.69      9.03 o 
  -4   4   0        3.26        5.18      3.77 o 
  -3   4   0       42.84       36.49      4.64 o 
  -2   4   0        5.80       -0.07      2.83 o 
  -1   4   0     1108.21     1142.91     17.61 o 
   0   4   0        7.35        4.66      4.67 o 
   1   4   0     3936.75     3987.22     38.03 o 
   2   4   0     1493.17     1384.32     15.57 o 
   3   4   0     1035.95     1036.86     16.42 o 
   4   4   0     1018.14     1110.47     14.77 o 
   5   4   0     1349.74     1293.89     14.53 o 
   6   4   0      301.21      325.94      5.86 o 
   7   4   0      430.52      426.69     22.09 o 
   8   4   0      117.19       96.76      4.09 o 
   9   4   0       59.18       40.98     17.62 o 
  10   4   0      142.52      195.41     26.03 o 
  11   4   0      206.37      276.43     32.30 o 
 -11   5   0        0.11        6.14     27.23 o 
 -10   5   0       22.60       18.97      6.47 o 
  -9   5   0      175.63      181.46      9.67 o 
  -8   5   0      241.88      237.48     10.71 o 
  -7   5   0      377.72      401.64     16.77 o 
  -6   5   0     1035.66      974.96     16.33 o 
  -5   5   0       11.90       26.19      5.14 o 
  -4   5   0      283.27      297.59      8.54 o 
  -3   5   0      331.04      320.23      8.04 o 
  -2   5   0     1076.13     1024.44     21.37 o 
  -1   5   0     3497.97     3425.56     44.05 o 
   0   5   0       35.67       23.82      5.43 o 
   1   5   0     2529.06     2519.04     27.46 o 
   2   5   0     1219.14     1196.50     17.11 o 
   3   5   0     1904.11     1834.01     20.82 o 
   4   5   0     1548.23     1401.10     17.73 o 
   5   5   0       20.29       19.98      5.37 o 
   6   5   0       30.61       34.67      5.65 o 
   7   5   0       52.09       59.59      6.27 o 
   8   5   0        1.28        8.66      4.40 o 
   9   5   0       73.56       87.81      5.07 o 
  10   5   0      170.45      245.60     28.43 o 
  11   5   0       37.54       58.20     24.16 o 
 -11   6   0      171.40      236.79     31.50 o 
 -10   6   0      217.47      249.55     18.61 o 
  -9   6   0      370.72      377.46     19.04 o 
  -8   6   0      190.55      245.31     14.35 o 
  -7   6   0       32.28       36.17      6.97 o 
  -6   6   0      279.80      282.64     11.26 o 
  -5   6   0     1091.29     1079.50     17.95 o 
  -4   6   0      315.57      317.29     14.15 o 
  -3   6   0      138.27       47.03     37.24 o 
  -2   6   0      520.48      474.36     14.54 o 
  -1   6   0      242.99      247.60     15.15 o 
   0   6   0      510.90      609.16     15.33 o 
   1   6   0      216.53      288.99      9.61 o 
   2   6   0      577.00      472.28     17.55 o 
   3   6   0     2133.26     1971.48     24.83 o 
   4   6   0      407.44      424.27     10.62 o 
   5   6   0        2.94        4.34      4.67 o 
   6   6   0      883.11      914.31     17.17 o 
   7   6   0       89.64       99.24      6.02 o 
   8   6   0       51.13       66.47      6.41 o 
   9   6   0       66.47       80.03      5.15 o 
  10   6   0        0.13       17.22     29.77 o 
  11   6   0       10.58       14.68     32.03 o 
 -10   7   0        9.63       11.28      9.22 o 
  -9   7   0       59.10       43.09     14.54 o 
  -8   7   0      301.87      301.69     13.45 o 
  -7   7   0      550.23      624.61     19.46 o 
  -6   7   0     1545.64     1591.33     33.95 o 
  -5   7   0      949.75      989.27     21.44 o 
  -4   7   0      877.36      859.97     21.90 o 
  -3   7   0        2.11        4.74      7.57 o 
  -2   7   0      522.09      473.08     21.04 o 
  -1   7   0      854.08      714.91     19.29 o 
   0   7   0     5657.23     5328.23     80.02 o 
   1   7   0     1233.73     1072.49     20.44 o 
   2   7   0     1224.66     1141.62     20.98 o 
   3   7   0      291.92      246.42      9.25 o 
   4   7   0      225.69      216.84     14.42 o 
   5   7   0      273.77      253.40     10.17 o 
   6   7   0       92.50       89.47     10.95 o 
   7   7   0      104.89      109.64      9.68 o 
   8   7   0       42.86       35.34      7.49 o 
   9   7   0        0.90       -4.09      6.04 o 
  10   7   0       10.83       12.01     18.42 o 
  11   7   0        6.19        4.67     18.29 o 
 -10   8   0       40.19       26.19     12.95 o 
  -9   8   0      114.52       86.20     26.55 o 
  -8   8   0       31.80       45.61     12.38 o 
  -7   8   0        0.86        1.50      5.75 o 
  -6   8   0       39.52       36.95      9.22 o 
  -5   8   0      454.87      471.84     15.46 o 
  -4   8   0      505.70      493.59     17.22 o 
  -3   8   0     1670.45     1626.54     39.64 o 
  -2   8   0     1077.08     1119.81     22.75 o 
  -1   8   0      582.77      598.04     16.75 o 
   0   8   0      424.13      454.08     14.44 o 
   1   8   0      336.38      306.17     15.95 o 
   2   8   0       92.58       70.81     10.04 o 
   3   8   0      869.24      853.27     16.89 o 
   4   8   0      942.69      906.77     27.56 o 
   5   8   0      114.71      112.65      8.74 o 
   6   8   0       12.62       17.67      6.74 o 
   7   8   0       23.67       21.43      6.62 o 
   8   8   0      125.56      120.07      7.11 o 
   9   8   0       59.89       37.88      7.16 o 
  10   8   0        1.38       -8.41     29.77 o 
 -10   9   0        5.09       12.32     11.32 o 
  -9   9   0       87.57       69.11     21.29 o 
  -8   9   0      151.99      171.04     47.11 o 
  -7   9   0        5.86        8.94      8.68 o 
  -6   9   0       62.34       50.90      9.62 o 
  -5   9   0        1.31        3.70      7.40 o 
  -4   9   0        2.12        9.88      8.43 o 
  -3   9   0       27.92       29.23     14.15 o 
  -2   9   0      239.77      264.85     29.10 o 
  -1   9   0     1247.66     1251.22     25.52 o 
   0   9   0     1629.22     1633.61     39.38 o 
   1   9   0      929.75      889.80     20.43 o 
   2   9   0       15.41       14.81      7.41 o 
   3   9   0        0.78       -1.52      5.61 o 
   4   9   0      672.92      678.49     16.50 o 
   5   9   0      672.69      678.65     18.78 o 
   6   9   0        4.79        3.86      5.99 o 
   7   9   0       15.99       17.81      5.98 o 
   8   9   0        0.81        0.27      4.26 o 
   9   9   0        0.40       -3.31      4.79 o 
  10   9   0        2.62       24.69     22.56 o 
  -9  10   0        2.19       11.28     11.07 o 
  -8  10   0       33.69        9.51      8.99 o 
  -7  10   0        2.10        9.33      8.43 o 
  -6  10   0       91.91      100.09     15.52 o 
  -5  10   0      396.78      426.57     23.97 o 
  -4  10   0      193.74      177.10     17.76 o 
  -3  10   0      320.68      405.63     28.30 o 
  -2  10   0        3.90        9.85      9.48 o 
  -1  10   0       41.95       44.31     15.62 o 
   0  10   0      262.31      228.38     21.49 o 
   1  10   0      468.89      475.84     25.09 o 
   2  10   0     1186.04     1217.26     25.56 o 
   3  10   0     1110.16     1123.38     24.19 o 
   4  10   0       94.52      102.69     11.17 o 
   5  10   0       12.18        7.59      6.97 o 
   6  10   0       65.56       59.50     10.79 o 
   7  10   0       52.62       47.89      8.20 o 
   8  10   0       34.21       25.42     21.69 o 
   9  10   0       40.88       29.48     17.27 o 
  10  10   0        1.25       20.82     36.57 o 
  -8  11   0       15.04        1.03      8.84 o 
  -7  11   0       36.06       12.92     11.67 o 
  -6  11   0      104.71      102.27     34.95 o 
  -5  11   0        1.77        4.23      9.29 o 
  -4  11   0        7.77       16.22     10.30 o 
  -3  11   0       31.81       25.98     12.21 o 
  -2  11   0      134.46      142.95     16.02 o 
   0  11   0      197.43      231.19     16.61 o 
   1  11   0      581.99      592.63     30.57 o 
   2  11   0      414.75      457.42     26.43 o 
   3  11   0      129.94      138.77     16.35 o 
   4  11   0      485.88      476.99     18.16 o 
   5  11   0      522.41      549.05     18.21 o 
   6  11   0      400.74      455.57     24.31 o 
   7  11   0      183.85      215.29     14.87 o 
   8  11   0        4.71        6.26      8.18 o 
   9  11   0        0.73        1.42      6.56 o 
  10  11   0       13.58       15.08     23.89 o 
  -8  12   0        0.39       -1.56      9.97 o 
  -7  12   0       61.28       27.04     27.89 o 
  -6  12   0       15.39        5.86     10.87 o 
  -5  12   0       22.26       11.11     10.72 o 
  -4  12   0       17.19       22.02     16.82 o 
  -3  12   0      318.03      338.63     30.83 o 
  -1  12   0      295.44      358.65     29.77 o 
   0  12   0        8.72       16.02     16.42 o 
   1  12   0      270.16      246.80     26.29 o 
   2  12   0      224.65      300.85     25.76 o 
   3  12   0      178.81      178.09     15.08 o 
   4  12   0      114.69      147.28     16.51 o 
   5  12   0        3.30        1.92      7.25 o 
   6  12   0       52.23       47.03     10.65 o 
   7  12   0       10.82        8.46      9.87 o 
   8  12   0       54.90       10.03     12.68 o 
   9  12   0       60.26       -0.40      7.74 o 
  -7  13   0        1.18       -8.16     11.17 o 
  -6  13   0       16.85        4.10     11.84 o 
  -5  13   0       17.89       -0.88     12.46 o 
  -4  13   0       59.17       38.65     37.11 o 
  -1  13   0        2.83       13.08     17.22 o 
   1  13   0      117.64      116.39     22.56 o 
   2  13   0       28.62       21.35     12.06 o 
   3  13   0        0.06        4.61      9.75 o 
   4  13   0       27.11       40.48     12.24 o 
   5  13   0        9.56       17.95     10.28 o 
   6  13   0       16.65       23.19     10.42 o 
   7  13   0       17.23       -3.51     12.87 o 
   8  13   0        3.98       -1.90      7.25 o 
  -6  14   0       23.89       21.24     14.24 o 
  -5  14   0       16.13        1.19     12.49 o 
  -4  14   0       17.30       -2.30     11.05 o 
  -2  14   0       14.64       25.63     21.62 o 
   0  14   0       64.29       78.35     23.36 o 
   1  14   0        1.69        1.60     14.68 o 
   2  14   0        6.30       -0.53     11.48 o 
   3  14   0        3.69        2.87     15.54 o 
   4  14   0        0.37        9.78     13.03 o 
   5  14   0       13.68       27.20     14.42 o 
   6  14   0       20.45       25.80     23.56 o 
   7  14   0       13.27       18.11     14.95 o 
  -4  15   0        6.94      -14.42     20.42 o 
  -1  15   0        2.68        8.01     19.75 o 
   2  15   0        1.80        2.54     16.55 o 
   3  15   0        8.33       24.18     25.03 o 
   4  15   0        0.00       31.32     16.59 o 
   5  15   0        0.29      -16.62     19.15 o 
   6  15   0        0.85        6.78     10.75 o 
   1  16   0        0.09        3.47     18.02 o 
   2  16   0        1.89      -22.69     38.71 o 
   3  16   0        7.88        7.61     13.11 o 
   4  16   0       13.34       27.49     15.10 o 
  -4 -16   1        1.26        6.30     15.02 o 
  -3 -16   1       16.97        3.42     12.22 o 
  -2 -16   1       38.52       30.19     28.96 o 
  -1 -16   1      132.14       95.60     73.01 o 
  -6 -15   1        0.28       -2.79     24.83 o 
  -5 -15   1        3.35        1.35      9.29 o 
  -4 -15   1        7.22        6.40     11.46 o 
  -3 -15   1        0.21        4.61     14.09 o 
  -2 -15   1        9.59        4.22     13.49 o 
   0 -15   1       51.13       34.47     33.30 o 
   4 -15   1        0.39       -1.14     11.36 o 
  -7 -14   1       17.34       14.25     10.85 o 
  -6 -14   1        5.45       13.07     18.62 o 
  -5 -14   1        6.05        7.42     10.14 o 
  -4 -14   1        0.35        9.29     11.61 o 
  -3 -14   1        5.87        6.54     11.03 o 
  -2 -14   1        1.57       -0.42     10.71 o 
  -1 -14   1        4.35        6.23     11.58 o 
   2 -14   1        2.65       -0.67     13.88 o 
   3 -14   1       43.81       66.47     25.63 o 
   4 -14   1      116.25       14.68     20.15 o 
   5 -14   1       55.68       -4.14     17.49 o 
   6 -14   1       18.90        8.04     11.69 o 
  -8 -13   1        0.82       -5.45     10.41 o 
  -7 -13   1        4.53       -0.38      7.88 o 
  -6 -13   1        1.61        1.11      8.34 o 
  -5 -13   1       15.16        9.14      9.59 o 
  -4 -13   1       17.15       43.49     12.46 o 
  -3 -13   1       19.46       20.98     13.92 o 
  -2 -13   1       22.54       17.91     13.91 o 
  -1 -13   1       13.39       11.80     11.57 o 
   0 -13   1      246.34      232.65     28.43 o 
   1 -13   1      188.27      242.53     28.43 o 
   2 -13   1       52.62       51.25     22.96 o 
   4 -13   1       43.77        4.27     15.48 o 
   5 -13   1      144.85      130.67     96.97 o 
   6 -13   1      239.20      250.03     75.65 o 
   7 -13   1       30.38       10.01     12.89 o 
  -9 -12   1        5.04       -3.97      8.73 o 
  -8 -12   1       73.35       22.43     29.50 o 
  -7 -12   1      178.24      230.63     19.62 o 
  -6 -12   1      212.36      267.03     15.85 o 
  -5 -12   1       57.14       75.80     12.29 o 
  -4 -12   1        0.47       -5.21      8.74 o 
  -3 -12   1        1.07        4.94      8.89 o 
  -2 -12   1       58.96       71.16     13.39 o 
  -1 -12   1      100.26       81.29     22.85 o 
   0 -12   1      403.93      478.34     30.03 o 
   2 -12   1       15.91        0.80     13.61 o 
   3 -12   1      182.04      161.51     25.09 o 
   4 -12   1      192.48      232.30     15.85 o 
   5 -12   1       86.25       45.89     34.47 o 
   6 -12   1      120.73        4.44     10.67 o 
   7 -12   1        0.91        1.31      9.59 o 
   8 -12   1       23.84        2.08     14.65 o 
  -9 -11   1      152.12      187.40     12.03 o 
  -8 -11   1      135.06      152.77     12.03 o 
  -7 -11   1      139.24      121.14     18.15 o 
  -6 -11   1       90.05       73.23     12.99 o 
  -5 -11   1       13.19       15.95      8.81 o 
  -4 -11   1      204.16      238.45     14.50 o 
  -3 -11   1      406.23      478.55     31.10 o 
  -2 -11   1      958.25      924.36     24.97 o 
  -1 -11   1      826.48      840.30     24.34 o 
   0 -11   1        4.65        5.09     15.28 o 
   1 -11   1      226.44      219.01     16.93 o 
   2 -11   1      356.92      365.32     27.63 o 
   3 -11   1      906.65      940.36     27.54 o 
   4 -11   1      123.59      108.26     15.29 o 
   5 -11   1       67.85       69.54     19.89 o 
   6 -11   1        1.23       -0.03      6.87 o 
   7 -11   1       28.37        4.71     11.51 o 
   8 -11   1       30.04       -1.36      8.98 o 
  -9 -10   1        3.65        2.60      5.28 o 
  -8 -10   1       24.18        6.19      7.02 o 
  -7 -10   1       30.89       40.71      8.25 o 
  -6 -10   1       72.87       93.59     12.12 o 
  -5 -10   1      485.48      487.52     16.17 o 
  -4 -10   1     1015.94     1060.57     23.33 o 
  -3 -10   1      786.40      731.14     20.13 o 
  -2 -10   1        0.28       -0.23      8.61 o 
  -1 -10   1      276.94      274.83     20.96 o 
   0 -10   1       59.66       64.47     16.42 o 
   1 -10   1       45.77       68.74     16.55 o 
   2 -10   1      364.29      393.59     18.24 o 
   3 -10   1      325.80      270.02     25.09 o 
   4 -10   1      112.32      150.50     17.29 o 
   5 -10   1       20.45       19.78      9.62 o 
   6 -10   1        3.92        3.03     11.05 o 
   7 -10   1       15.62       18.68     12.30 o 
   8 -10   1       99.46       37.62     26.27 o 
   9 -10   1       13.41        8.34     12.03 o 
 -10  -9   1       25.45       29.36     22.96 o 
  -9  -9   1       32.16       20.51     15.05 o 
  -8  -9   1        3.43       -1.34      5.45 o 
  -7  -9   1        1.29        0.39      6.74 o 
  -6  -9   1       10.66       13.28      6.36 o 
  -5  -9   1        2.51        2.87      6.69 o 
  -4  -9   1        1.11        3.00      5.66 o 
  -3  -9   1      261.29      289.15     12.55 o 
  -2  -9   1      386.44      358.59     16.39 o 
  -1  -9   1      883.06      878.13     20.38 o 
   0  -9   1      533.56      530.10     40.24 o 
   1  -9   1       43.72       65.79     10.75 o 
   2  -9   1      166.53      183.39     16.42 o 
   3  -9   1      137.88      113.84     24.09 o 
   4  -9   1        1.61        5.66      7.93 o 
   5  -9   1      128.08      112.45     17.22 o 
   6  -9   1       26.57       32.30      9.79 o 
   7  -9   1       20.50        4.84      8.01 o 
   8  -9   1       64.98       37.37     21.68 o 
   9  -9   1       14.88        9.82      8.51 o 
  10  -9   1        0.22       -0.19      7.05 o 
 -10  -8   1        0.39      -15.35     19.49 o 
  -9  -8   1       58.99       62.82     19.89 o 
  -8  -8   1       84.22       69.89     51.32 o 
  -7  -8   1      241.73      255.48     11.48 o 
  -6  -8   1      385.80      382.68     16.78 o 
  -5  -8   1      213.92      241.12     11.84 o 
  -4  -8   1        3.87        3.51      6.11 o 
  -3  -8   1        6.85        6.62      8.61 o 
  -2  -8   1      351.26      342.49     12.22 o 
  -1  -8   1     1186.28     1175.83     34.77 o 
   0  -8   1     1498.85     1452.78     24.68 o 
   1  -8   1      907.66      878.69     27.36 o 
   2  -8   1      208.42      233.78     12.59 o 
   3  -8   1      611.18      540.18     23.49 o 
   4  -8   1      380.53      398.72     18.32 o 
   5  -8   1       72.07       74.72     11.74 o 
   6  -8   1      193.34      202.95     12.61 o 
   7  -8   1       47.45       57.33      9.81 o 
   8  -8   1       16.76       16.96      9.03 o 
   9  -8   1        8.76       11.53      7.69 o 
  10  -8   1        5.30       10.38     11.24 o 
 -10  -7   1        9.74       27.36     20.29 o 
  -9  -7   1      135.96      175.36     20.62 o 
  -8  -7   1       33.19       42.55      5.73 o 
  -7  -7   1        1.23        2.32      4.42 o 
  -6  -7   1       84.77       82.88     10.21 o 
  -5  -7   1     1475.51     1549.80     45.32 o 
  -4  -7   1     1233.43     1226.51     21.01 o 
  -3  -7   1     2235.17     2140.65     56.19 o 
  -2  -7   1     1190.55     1164.63     18.78 o 
  -1  -7   1       39.31       52.59      7.13 o 
   0  -7   1      311.27      280.78     19.75 o 
   1  -7   1      147.36      116.68     15.15 o 
   2  -7   1     3170.37     3252.88     40.35 o 
   3  -7   1     2456.65     2514.22     38.12 o 
   4  -7   1      802.59      756.25     16.01 o 
   5  -7   1      586.20      534.41     14.79 o 
   6  -7   1       46.72       50.19      8.80 o 
   7  -7   1      134.86      158.36     11.18 o 
   8  -7   1      291.70      314.04     16.01 o 
   9  -7   1      111.54      106.52     38.19 o 
  10  -7   1      121.23      117.03     39.16 o 
 -11  -6   1        3.33        7.07     18.29 o 
 -10  -6   1       26.51       26.56     31.50 o 
  -9  -6   1        6.90        3.16      2.79 o 
  -8  -6   1        0.20        2.07      8.28 o 
  -7  -6   1       16.53       14.91      4.05 o 
  -6  -6   1      331.86      343.86     12.64 o 
  -5  -6   1     1847.39     1805.21     27.22 o 
  -4  -6   1      516.49      471.38     11.98 o 
  -3  -6   1      539.63      529.17     11.12 o 
  -2  -6   1        0.43        5.64      5.13 o 
  -1  -6   1      597.24      542.74     11.94 o 
   0  -6   1     4326.43     3966.61     43.46 o 
   1  -6   1     2174.35     2121.84     26.75 o 
   2  -6   1      292.59      213.60     11.39 o 
   3  -6   1        3.94        7.17      4.55 o 
   4  -6   1       34.14       37.38      6.71 o 
   5  -6   1       93.12       88.30      7.28 o 
   6  -6   1     1335.43     1292.49     18.97 o 
   7  -6   1     1074.75     1157.95     25.01 o 
   8  -6   1      625.18      626.03     18.44 o 
   9  -6   1       88.40       92.64     10.60 o 
  10  -6   1       13.75       15.68      8.01 o 
  11  -6   1        0.12        3.47     26.56 o 
 -11  -5   1       31.29       42.04     21.89 o 
 -10  -5   1       23.70       35.77     19.89 o 
  -9  -5   1        1.33        3.00      3.48 o 
  -8  -5   1       23.37       25.19      7.11 o 
  -7  -5   1      264.15      269.09      8.78 o 
  -6  -5   1     1076.86     1096.74     26.83 o 
  -5  -5   1      801.32      790.23     12.95 o 
  -4  -5   1      531.00      503.72     13.02 o 
  -3  -5   1      166.00      170.69      7.58 o 
  -2  -5   1      928.06      747.24     16.31 o 
  -1  -5   1      219.57      218.21      9.24 o 
   0  -5   1     5023.71     4941.35     52.68 o 
   1  -5   1      254.34      293.73      9.10 o 
   2  -5   1      713.64      690.77     12.98 o 
   3  -5   1      151.29      132.07      6.29 o 
   4  -5   1      550.64      451.28     11.94 o 
   5  -5   1      698.71      650.82     12.64 o 
   6  -5   1      458.32      515.36     12.29 o 
   7  -5   1      238.72      225.25      9.67 o 
   8  -5   1        3.83       10.78      7.90 o 
   9  -5   1      206.66      240.09     15.49 o 
  10  -5   1      220.57      250.17      9.99 o 
  11  -5   1       98.58        3.87     17.22 o 
 -11  -4   1        4.71       36.84     34.30 o 
 -10  -4   1      137.00      140.95     24.43 o 
  -9  -4   1       83.15       85.02      5.16 o 
  -8  -4   1      271.86      274.15     11.98 o 
  -7  -4   1      440.58      453.43     12.52 o 
  -6  -4   1       11.33        5.83      3.64 o 
  -5  -4   1       64.69       47.28      4.54 o 
  -4  -4   1       99.07       95.74      4.48 o 
  -3  -4   1     5815.62     5483.02     54.60 o 
  -2  -4   1     1282.00     1364.74     19.81 o 
  -1  -4   1    17322.10    16702.74    164.36 o 
   0  -4   1       48.44       38.58      5.24 o 
   1  -4   1     7652.27     7676.96     72.44 o 
   2  -4   1      323.08      346.36      8.73 o 
   3  -4   1     1255.37     1118.95     12.83 o 
   4  -4   1     1141.78     1172.13     13.58 o 
   5  -4   1        0.27       -2.40      3.69 o 
   6  -4   1      234.86      280.94      7.90 o 
   7  -4   1      726.07      727.39     11.09 o 
   8  -4   1       98.76       90.33      8.04 o 
   9  -4   1       81.12       84.45      6.87 o 
  10  -4   1       18.67       12.65      7.48 o 
  11  -4   1       17.11        3.60     11.65 o 
 -11  -3   1      164.83      221.04     29.36 o 
 -10  -3   1       22.58       33.50     29.23 o 
  -9  -3   1       11.00        9.70      3.21 o 
  -8  -3   1        3.93        8.63      2.69 o 
  -7  -3   1      231.27      229.63      4.81 o 
  -6  -3   1     1098.68     1090.36     16.71 o 
  -5  -3   1       58.11       72.98      5.99 o 
  -4  -3   1        1.21       -0.75      2.14 o 
  -3  -3   1      609.57      594.68     10.57 o 
  -2  -3   1       80.43       59.79      4.74 o 
  -1  -3   1     1260.72     1148.20     17.29 o 
   0  -3   1    10262.05    10287.43     92.01 o 
   1  -3   1     2112.74     2094.59     24.63 o 
   2  -3   1     4094.19     3817.46     39.09 o 
   3  -3   1      537.88      451.72      8.91 o 
   4  -3   1        3.10        8.01      3.02 o 
   5  -3   1      660.38      746.13      9.60 o 
   6  -3   1      196.46      169.68      6.05 o 
   7  -3   1      537.08      573.59      9.72 o 
   8  -3   1     1260.09     1319.70     24.60 o 
   9  -3   1      179.86      189.02     11.01 o 
  10  -3   1        6.90        6.28      6.96 o 
  11  -3   1       59.12       25.51     30.17 o 
  12  -3   1       10.10       -5.74     18.95 o 
 -12  -2   1        0.07       -1.33     14.95 o 
 -11  -2   1       54.71       -0.13     11.48 o 
 -10  -2   1      191.53      187.62     64.74 o 
  -9  -2   1       61.76       70.74      3.43 o 
  -8  -2   1       15.42       16.46      3.88 o 
  -7  -2   1      122.73      132.59     10.56 o 
  -6  -2   1       68.60       60.64      3.56 o 
  -5  -2   1      559.69      562.43     18.22 o 
  -4  -2   1      811.21      799.74     11.92 o 
  -3  -2   1      987.67      916.39     12.95 o 
  -2  -2   1    11842.29    11975.80    206.62 o 
  -1  -2   1     2141.36     2055.17     18.76 o 
   0  -2   1      291.43      285.32      4.94 o 
   1  -2   1      696.58      699.92      8.16 o 
   2  -2   1      634.79      506.89      7.09 o 
   3  -2   1     2157.97     2238.23     17.01 o 
   4  -2   1      520.05      629.06      7.26 o 
   5  -2   1       95.36       82.80      4.05 o 
   6  -2   1      729.99      692.82      9.16 o 
   7  -2   1      298.70      314.12      6.95 o 
   8  -2   1       79.79       81.37      6.22 o 
   9  -2   1        8.71        7.70      5.58 o 
  10  -2   1      114.10      111.81      4.19 o 
  11  -2   1       95.51      140.15     41.38 o 
  12  -2   1       65.58        2.67     17.22 o 
 -12  -1   1        4.03       -9.61     30.43 o 
 -11  -1   1       26.66        2.54     14.28 o 
 -10  -1   1       22.58       18.72      2.67 o 
  -9  -1   1      167.54      180.13     13.95 o 
  -8  -1   1        6.80        8.55      3.76 o 
  -7  -1   1     1129.50     1144.10     14.33 o 
  -6  -1   1     2527.03     2562.36     23.87 o 
  -5  -1   1     1004.12     1004.52     10.39 o 
  -4  -1   1     2422.56     2382.66     38.29 o 
  -3  -1   1     2376.09     2196.64     21.38 o 
  -2  -1   1     2198.30     2093.52     18.88 o 
   2  -1   1    13353.25    13630.47    312.06 o 
   3  -1   1     5940.42     5631.10     64.44 o 
   4  -1   1      497.45      517.18      5.67 o 
   5  -1   1      788.10      617.09      8.94 o 
   6  -1   1      208.39      201.43      3.84 o 
   7  -1   1        0.75        3.56      2.44 o 
   8  -1   1       17.75       32.97      7.05 o 
   9  -1   1       16.19       14.77      4.48 o 
  10  -1   1      243.04      283.64     28.16 o 
  11  -1   1       34.45       39.64     20.69 o 
  12  -1   1        7.56       16.55     20.56 o 
 -12   0   1       19.24       -5.34     17.62 o 
 -11   0   1      150.91      223.04     28.83 o 
 -10   0   1      312.69      338.02     22.66 o 
  -9   0   1      426.53      466.27      8.80 o 
  -8   0   1      102.92      105.08      5.24 o 
  -7   0   1        2.36       14.14      3.35 o 
  -6   0   1      372.70      398.84      6.24 o 
  -5   0   1     3044.16     3151.10     34.73 o 
  -4   0   1     2337.69     2253.74     18.45 o 
  -3   0   1     5857.02     5496.84     54.41 o 
  -2   0   1     4539.85     4238.78     28.72 o 
   2   0   1    27748.64    30460.38    267.76 o 
   3   0   1     2549.08     2464.44     19.50 o 
   4   0   1     3662.56     3706.86     27.80 o 
   5   0   1      688.48      740.11      8.60 o 
   6   0   1       24.05       32.31      2.95 o 
   7   0   1       27.01       19.39      1.83 o 
   8   0   1       24.11       11.83      2.75 o 
   9   0   1       80.78       83.29     18.42 o 
  10   0   1      291.32      365.46     45.38 o 
  11   0   1        4.37        8.28     17.22 o 
  12   0   1        0.03       14.01     32.84 o 
 -12   1   1       62.36       -6.54     17.62 o 
 -11   1   1       38.68       -4.54     14.82 o 
 -10   1   1       30.03       26.77      3.95 o 
  -9   1   1        0.73       -0.15      2.95 o 
  -8   1   1      296.06      286.18     10.12 o 
  -7   1   1      938.16     1062.35     15.07 o 
  -6   1   1      740.94      743.57     10.57 o 
  -5   1   1       56.04       32.21      4.21 o 
  -4   1   1      775.24      708.99      7.89 o 
  -3   1   1      200.76      182.40      4.25 o 
  -2   1   1       24.75       25.65      2.62 o 
  -1   1   1     7668.97     7871.67    184.22 o 
   2   1   1       76.45       63.13      1.35 o 
   3   1   1      154.60      184.99      1.61 o 
   4   1   1       49.48       66.36      2.77 o 
   5   1   1     1387.13     1407.15     14.64 o 
   6   1   1     2077.97     2120.39     19.26 o 
   7   1   1      193.37      246.66     17.62 o 
   8   1   1        0.97        2.80      9.88 o 
   9   1   1      232.77      303.52     25.09 o 
  10   1   1        4.91        1.60     20.15 o 
  11   1   1       10.49       27.23     19.62 o 
  12   1   1        0.22       -2.27     26.83 o 
 -12   2   1       38.20       -1.87     15.35 o 
 -11   2   1        2.77       -1.33     20.82 o 
 -10   2   1        1.04        4.32      5.24 o 
  -9   2   1       55.18       40.72      6.13 o 
  -8   2   1      841.86      892.85     16.55 o 
  -7   2   1        1.08        1.43      3.56 o 
  -6   2   1      243.03      241.16      7.42 o 
  -5   2   1       44.23       51.77      4.25 o 
  -4   2   1     1960.64     1797.21     14.07 o 
  -3   2   1      568.59      555.89      7.20 o 
  -2   2   1     2543.64     2457.73     19.69 o 
  -1   2   1        2.62        7.08      3.21 o 
   0   2   1      568.13      489.57      7.13 o 
   1   2   1        3.75        1.27      1.51 o 
   2   2   1     2069.71     1932.15     21.42 o 
   3   2   1     5207.98     5180.87     39.92 o 
   4   2   1     1459.58     1325.67     12.71 o 
   5   2   1      580.86      630.65     10.98 o 
   6   2   1       20.25       23.08      1.80 o 
   7   2   1       34.58       46.58     20.29 o 
   8   2   1      136.17      134.28     18.15 o 
   9   2   1        1.30       10.41     13.61 o 
  10   2   1        9.74       16.95     16.68 o 
  11   2   1       13.78       29.23     20.56 o 
  12   2   1        5.80       -4.81     17.62 o 
 -12   3   1        0.23        0.40     13.88 o 
 -11   3   1        2.38        3.07     23.36 o 
 -10   3   1        0.39       11.14      5.85 o 
  -9   3   1       25.11       28.94      8.78 o 
  -8   3   1       89.11       88.96      7.78 o 
  -7   3   1      425.21      446.60      8.61 o 
  -6   3   1       18.63       20.21      4.28 o 
  -5   3   1      103.49       81.65      5.27 o 
  -4   3   1      284.57      275.83      7.21 o 
  -3   3   1      199.47      222.26      6.19 o 
  -2   3   1      784.70      780.63     10.03 o 
  -1   3   1     1403.49     1484.04     17.13 o 
   0   3   1    12663.67    12401.52    188.60 o 
   1   3   1       76.80       79.72      5.54 o 
   2   3   1       18.65       20.65      2.78 o 
   3   3   1     4678.13     4566.70     38.52 o 
   4   3   1      668.30      530.05      8.61 o 
   5   3   1     2417.38     2384.35     26.82 o 
   6   3   1      928.35      945.37     25.55 o 
   7   3   1       94.44       62.73     22.29 o 
   8   3   1      222.74      258.14     22.16 o 
   9   3   1      119.83      110.92     20.82 o 
  10   3   1       24.72       10.81     16.28 o 
  11   3   1        5.14        5.61     26.96 o 
 -11   4   1       10.29       -2.81     10.66 o 
 -10   4   1        0.60        0.74      5.56 o 
  -9   4   1       19.44       16.39      6.46 o 
  -8   4   1       39.76       36.10      6.02 o 
  -7   4   1       98.08      104.58      6.95 o 
  -6   4   1      110.13      108.23      6.97 o 
  -5   4   1        1.79       -0.78      2.97 o 
  -4   4   1     1067.31     1130.10     14.63 o 
  -3   4   1      332.54      273.25      7.38 o 
  -2   4   1     1022.85      960.99     16.37 o 
  -1   4   1      325.20      343.44     10.81 o 
   0   4   1     4616.73     4522.94     46.98 o 
   1   4   1     1386.97     1325.86     16.28 o 
   2   4   1        3.67        2.40      9.01 o 
   3   4   1     1782.03     1644.32     16.37 o 
   4   4   1      667.98      630.65     10.09 o 
   5   4   1     1255.02     1240.42     14.20 o 
   6   4   1       82.85      101.67      5.99 o 
   7   4   1      165.60      141.05      7.02 o 
   8   4   1       69.40       65.67     27.36 o 
   9   4   1      357.02      433.40     29.77 o 
  10   4   1      130.84      173.12     25.89 o 
  11   4   1       48.53       92.77     25.89 o 
 -11   5   1       42.45        3.20     15.75 o 
 -10   5   1       44.30       17.79     15.42 o 
  -9   5   1       74.42       87.23      9.24 o 
  -8   5   1      195.19      167.30      8.96 o 
  -7   5   1      224.59      240.11     10.58 o 
  -6   5   1      146.85      149.41     12.04 o 
  -5   5   1      141.24      150.68      8.04 o 
  -4   5   1      151.61      127.74      8.43 o 
  -3   5   1     1674.62     1683.78     26.68 o 
  -2   5   1       82.43       70.47      6.61 o 
  -1   5   1     2030.29     1958.57     24.16 o 
   0   5   1     1032.83     1007.73     15.48 o 
   1   5   1     1501.21     1398.92     28.30 o 
   2   5   1     1310.11     1264.05     17.49 o 
   3   5   1      215.49      195.38      6.18 o 
   4   5   1      191.84      252.54      6.08 o 
   5   5   1     1738.16     1828.91     30.63 o 
   6   5   1     1306.24     1307.33     19.62 o 
   7   5   1      496.93      492.31      9.08 o 
   8   5   1      581.61      544.32     22.08 o 
   9   5   1      108.49      105.45     35.24 o 
  10   5   1       17.98       35.10     20.42 o 
  11   5   1       55.08      106.25     26.70 o 
 -11   6   1        5.18        1.87     15.08 o 
 -10   6   1        0.15       -6.44      6.44 o 
  -9   6   1        3.31        1.30      6.08 o 
  -8   6   1      340.92      380.84     16.12 o 
  -7   6   1     1583.49     1646.36     28.49 o 
  -6   6   1     1357.60     1393.83     19.99 o 
  -5   6   1       80.27       89.71      8.27 o 
  -4   6   1       13.78        7.16      5.27 o 
  -3   6   1     1108.50     1048.85     18.54 o 
  -2   6   1      149.01      146.89     10.67 o 
  -1   6   1     1216.82     1167.18     18.73 o 
   0   6   1     1823.53     1728.97     23.08 o 
   1   6   1       28.68       23.19      6.65 o 
   2   6   1       29.96       21.88      4.91 o 
   3   6   1     1421.45     1455.84     23.22 o 
   4   6   1     1273.32     1259.79     17.96 o 
   5   6   1      837.31      814.64     12.68 o 
   6   6   1       18.79       23.09      5.97 o 
   7   6   1       80.35       81.91      9.08 o 
   8   6   1      103.52      113.23      7.90 o 
   9   6   1      281.99      367.06     30.97 o 
  10   6   1      128.54      201.01     28.83 o 
  11   6   1       36.05       59.00     40.44 o 
 -10   7   1       87.79       81.17     27.68 o 
  -9   7   1      185.05      240.21     14.14 o 
  -8   7   1      188.21      214.33     12.59 o 
  -7   7   1      172.90      159.85     16.13 o 
  -6   7   1       48.69       48.80      8.80 o 
  -5   7   1      586.58      606.39     17.43 o 
  -4   7   1     1571.58     1479.53     22.06 o 
  -3   7   1     2738.26     2701.78     40.07 o 
  -2   7   1      310.13      268.95     12.28 o 
  -1   7   1      844.01      801.18     16.89 o 
   0   7   1     1185.06     1248.46     36.17 o 
   1   7   1      129.20      183.80      9.53 o 
   2   7   1     3424.07     3373.60     38.88 o 
   3   7   1      706.95      730.31     19.02 o 
   4   7   1     1407.42     1312.90     18.78 o 
   5   7   1      124.56      118.24      6.63 o 
   6   7   1        5.72        2.31      4.05 o 
   7   7   1       71.09       82.99      9.34 o 
   8   7   1       92.15      103.19      5.46 o 
   9   7   1      114.62      128.38     21.02 o 
  10   7   1        0.31       -6.54     17.22 o 
  11   7   1        9.77       17.75     22.02 o 
 -10   8   1       46.09       21.13     10.45 o 
  -9   8   1       12.82       13.26      9.36 o 
  -8   8   1       46.72       56.96     10.98 o 
  -7   8   1       24.96       24.90      8.13 o 
  -6   8   1      863.26      938.79     20.85 o 
  -5   8   1      260.23      241.64     11.50 o 
  -4   8   1      665.38      710.26     19.56 o 
  -3   8   1       71.65       64.87     12.61 o 
  -2   8   1       31.72       44.53      9.39 o 
  -1   8   1      597.34      594.85     26.09 o 
   0   8   1      336.81      276.32     14.69 o 
   1   8   1      310.52      277.93     14.12 o 
   2   8   1       38.81       34.81     11.41 o 
   3   8   1      354.06      326.19     13.58 o 
   4   8   1       40.49       40.90      6.68 o 
   5   8   1       14.86       17.05      5.51 o 
   6   8   1      179.47      189.21     12.70 o 
   7   8   1      244.46      259.86      8.67 o 
   8   8   1        6.30        8.94      5.91 o 
   9   8   1       19.77        8.66      4.62 o 
  10   8   1        8.06       18.69     32.84 o 
  11   8   1       14.07        4.94     31.50 o 
  -9   9   1       82.92       67.89     25.88 o 
  -8   9   1       14.29       23.40      9.07 o 
  -7   9   1      188.90      203.47     16.71 o 
  -6   9   1      799.05      855.68     20.07 o 
  -5   9   1      272.69      259.41     12.55 o 
  -4   9   1      393.11      447.84     16.73 o 
  -3   9   1      197.43      208.89     20.56 o 
  -2   9   1      230.53      198.31     20.82 o 
  -1   9   1      311.55      334.60     15.90 o 
   0   9   1       32.84       46.32     13.88 o 
   1   9   1       86.17       88.52     10.42 o 
   2   9   1       11.73       21.75      7.69 o 
   3   9   1       38.02       33.75     13.21 o 
   4   9   1       20.60       26.82      8.45 o 
   5   9   1       47.41       51.15     12.27 o 
   6   9   1       53.01       62.83      8.77 o 
   7   9   1        0.47       -2.18      5.81 o 
   8   9   1       14.00       12.33     10.41 o 
   9   9   1        1.10        4.28      3.62 o 
  10   9   1        5.79      -15.62     21.22 o 
  11   9   1        0.50       -5.34     20.82 o 
  -9  10   1       33.17       19.19     12.86 o 
  -8  10   1       82.86       76.54     27.92 o 
  -7  10   1       84.43       93.28     12.08 o 
  -6  10   1       99.04      112.59     12.35 o 
  -5  10   1        5.97        6.44      7.76 o 
  -4  10   1       82.39       79.18     10.59 o 
  -3  10   1     1436.62     1517.12     37.68 o 
  -2  10   1     1273.56     1291.14     29.26 o 
  -1  10   1      599.73      679.99     21.80 o 
   0  10   1      806.67      778.43     31.23 o 
   1  10   1      451.10      451.70     19.82 o 
   2  10   1       56.50       56.06     10.38 o 
   3  10   1       50.74       46.58      9.66 o 
   4  10   1      855.41      887.10     20.51 o 
   5  10   1      675.62      666.36     17.33 o 
   6  10   1       64.72       65.12      8.66 o 
   7  10   1        6.24        4.87      8.94 o 
   8  10   1       13.92        7.89      7.01 o 
   9  10   1       38.08       24.90     13.39 o 
  10  10   1       31.56       63.00     27.50 o 
  -8  11   1       11.26       15.27     16.06 o 
  -7  11   1       27.15       24.49     21.57 o 
  -6  11   1       86.03      109.36     15.20 o 
  -5  11   1      360.42      418.70     17.47 o 
  -4  11   1      651.89      691.20     20.03 o 
  -3  11   1      690.31      673.86     29.97 o 
  -2  11   1      108.21      135.21     22.29 o 
   0  11   1      195.29      207.62     16.09 o 
   1  11   1      276.11      315.40     25.09 o 
   2  11   1      328.58      351.84     23.63 o 
   3  11   1      931.43     1006.97     24.75 o 
   4  11   1      437.40      486.42     26.09 o 
   5  11   1       10.92       20.07      8.49 o 
   6  11   1        1.72        2.36     10.27 o 
   7  11   1      119.80      100.86     66.94 o 
   8  11   1      131.33      152.41     12.73 o 
   9  11   1       71.58       -1.20      7.21 o 
  10  11   1        4.28       20.02     39.24 o 
  -8  12   1        0.76        3.70     10.29 o 
  -7  12   1        8.53       14.14     16.20 o 
  -6  12   1       38.21       28.31     13.56 o 
  -5  12   1       12.00       12.17     11.07 o 
  -4  12   1       15.37       19.62     16.02 o 
  -3  12   1       16.94       12.28     18.02 o 
  -2  12   1       55.45       72.11     15.47 o 
  -1  12   1      718.77      757.74     36.97 o 
   1  12   1      553.63      612.73     23.10 o 
   2  12   1      168.27      187.27     23.49 o 
   3  12   1      103.48       75.68     30.83 o 
   4  12   1       65.45       63.46     14.13 o 
   5  12   1      181.19      174.24     54.79 o 
   6  12   1      161.47      186.96     16.64 o 
   7  12   1      127.55      160.60     12.87 o 
   8  12   1      104.56       53.23     44.98 o 
  -7  13   1       78.21       18.33     17.31 o 
  -6  13   1       46.43       29.99     18.67 o 
  -5  13   1        2.13       -0.21      9.08 o 
  -4  13   1        0.64      -11.12     11.29 o 
  -3  13   1        3.42        2.80     10.75 o 
  -1  13   1       49.66       48.85     21.89 o 
   2  13   1       93.89       91.45     15.35 o 
   3  13   1      312.52      346.11     19.93 o 
   4  13   1      114.71      119.50     17.98 o 
   5  13   1        6.77        1.63     12.28 o 
   6  13   1        0.47        1.32     11.41 o 
   7  13   1        7.43        2.04      8.69 o 
   8  13   1        2.90        9.77     10.39 o 
  -6  14   1        4.02        6.51     12.50 o 
  -5  14   1        5.84        6.15     11.91 o 
  -4  14   1        0.80        7.01     11.98 o 
   0  14   1        1.61       -7.21     17.35 o 
   3  14   1        2.02        3.71     10.09 o 
   4  14   1        4.06        5.16     10.04 o 
   5  14   1       14.11       22.23     14.14 o 
   6  14   1       37.41       27.81     18.67 o 
   7  14   1        1.08        9.23      9.77 o 
  -4  15   1        3.49       12.53     14.89 o 
  -3  15   1        1.02      -14.82     21.89 o 
  -2  15   1        0.82        8.01     20.82 o 
   1  15   1       26.59        6.24     12.55 o 
   3  15   1        2.79      -23.27     30.10 o 
   4  15   1        1.80       25.50     19.35 o 
   5  15   1        0.30        4.36     12.00 o 
   6  15   1        1.37       12.50     28.63 o 
   0  16   1       24.21       34.04     25.36 o 
   2  16   1        0.72       -8.94     20.82 o 
   3  16   1        0.17        0.99     12.27 o 
   4  16   1        0.02       11.76     15.02 o 
  -4 -16   2       19.72       42.17     16.56 o 
  -3 -16   2       16.90        7.70     13.72 o 
  -2 -16   2        1.77       -3.38     12.92 o 
  -1 -16   2       10.73      -33.78     38.31 o 
   0 -16   2       52.80        3.20     19.22 o 
  -6 -15   2        0.54       10.27     26.56 o 
  -5 -15   2        2.46       16.78     20.61 o 
  -4 -15   2        0.05        6.36     14.38 o 
  -3 -15   2        2.78        2.22     10.60 o 
  -2 -15   2       29.41       20.32     18.47 o 
  -1 -15   2       85.71       45.46     42.85 o 
   0 -15   2       24.40        6.84     21.73 o 
   2 -15   2       13.84       22.29     23.09 o 
   4 -15   2       32.77       -1.74     17.08 o 
  -7 -14   2        3.49       -8.25     16.51 o 
  -6 -14   2        0.15      -10.16     12.81 o 
  -5 -14   2        0.28       20.96     21.62 o 
  -4 -14   2        0.37        9.03     11.21 o 
  -3 -14   2        7.97        8.42     11.39 o 
  -2 -14   2       45.39       48.66     38.84 o 
  -1 -14   2       92.66       43.37     41.44 o 
   0 -14   2      130.39      122.80     27.76 o 
   1 -14   2      100.30      118.85     26.63 o 
   2 -14   2       45.99       51.79     23.76 o 
   4 -14   2        2.46        4.47     12.72 o 
   5 -14   2        0.32        9.34     19.22 o 
   6 -14   2       51.68        4.85     13.08 o 
  -8 -13   2        6.66        6.17      9.01 o 
  -7 -13   2        8.86       19.72     10.62 o 
  -6 -13   2        2.51        7.85     11.79 o 
  -5 -13   2        7.32        9.33     16.01 o 
  -4 -13   2        0.50       -5.94     15.44 o 
  -3 -13   2       62.04       60.64     14.30 o 
  -2 -13   2        5.06        2.70      9.52 o 
  -1 -13   2       13.78       10.55     17.08 o 
   0 -13   2        2.09       -5.54     12.57 o 
   1 -13   2       10.76       19.67     13.44 o 
   3 -13   2      412.88      483.14     26.41 o 
   4 -13   2      371.98      408.65     24.73 o 
   5 -13   2      249.43      274.75     22.65 o 
   6 -13   2       44.30       -0.06      7.65 o 
   7 -13   2        2.37       -2.49      9.23 o 
  -9 -12   2       51.93       20.16     19.55 o 
  -8 -12   2       56.41       28.63     24.03 o 
  -7 -12   2       31.12       20.66      9.81 o 
  -6 -12   2        9.86        8.69      8.82 o 
  -5 -12   2      175.66      176.55     18.17 o 
  -4 -12   2      302.37      306.37     21.46 o 
  -3 -12   2       79.57       87.78     13.69 o 
  -2 -12   2       13.82       10.58     10.26 o 
  -1 -12   2        2.58      -10.27     10.41 o 
   0 -12   2       17.78       24.34     12.36 o 
   2 -12   2      299.50      358.99     21.13 o 
   3 -12   2       85.33       87.03     21.89 o 
   4 -12   2        0.60       -0.13     10.81 o 
   5 -12   2       26.29        5.87     16.15 o 
   6 -12   2      281.55      351.84     19.21 o 
   7 -12   2      143.40        4.61     10.69 o 
   8 -12   2       75.52        1.74      9.34 o 
  -9 -11   2       13.02        9.26      9.33 o 
  -8 -11   2       87.44       63.78     47.18 o 
  -7 -11   2       96.31       81.02     11.23 o 
  -6 -11   2      274.61      302.03     17.99 o 
  -5 -11   2      273.18      309.15     18.51 o 
  -4 -11   2        2.14        0.87     10.40 o 
  -3 -11   2        2.16       -2.10     11.08 o 
  -2 -11   2        1.21       -6.57     10.08 o 
  -1 -11   2        2.20       -4.80      8.53 o 
   0 -11   2      570.66      562.39     32.37 o 
   1 -11   2      351.03      417.78     29.90 o 
   2 -11   2        0.17       22.02     15.62 o 
   3 -11   2       35.05       32.03     29.36 o 
   4 -11   2       26.66       22.91     12.08 o 
   5 -11   2      182.51      231.62     18.73 o 
   6 -11   2      145.73       66.22     56.66 o 
   7 -11   2       73.52        0.66      7.78 o 
   8 -11   2        0.02        3.39      9.97 o 
  -9 -10   2       91.52       49.43     37.84 o 
  -8 -10   2      103.99       66.62     53.06 o 
  -7 -10   2      114.79      134.42     10.90 o 
  -6 -10   2       64.66       67.59      9.81 o 
  -5 -10   2        5.46        9.17      7.44 o 
  -4 -10   2      347.89      385.94     15.89 o 
  -3 -10   2      288.78      287.73     14.68 o 
  -2 -10   2      167.86      214.59     13.72 o 
  -1 -10   2      875.90      806.49     22.21 o 
   0 -10   2      207.52      227.53     21.89 o 
   1 -10   2        0.53        3.07      7.82 o 
   2 -10   2       28.07       26.97     13.02 o 
   3 -10   2        8.60        5.18      9.00 o 
   4 -10   2        3.97       -2.66      6.69 o 
   5 -10   2        0.16       -1.18      6.16 o 
   6 -10   2       36.97       14.48      9.56 o 
   7 -10   2        0.36       -3.30     13.77 o 
   8 -10   2        8.80        7.30      8.88 o 
   9 -10   2       12.94       22.73     12.12 o 
 -10  -9   2       11.32       24.83     21.49 o 
  -9  -9   2       11.52        8.03      6.35 o 
  -8  -9   2       28.56       10.60      9.54 o 
  -7  -9   2       11.25       14.00      7.76 o 
  -6  -9   2      190.32      238.58     27.30 o 
  -5  -9   2      638.36      700.41     17.74 o 
  -4  -9   2      103.47      127.82     10.21 o 
  -3  -9   2       19.46       26.03      8.06 o 
  -2  -9   2       15.87       25.07      9.87 o 
  -1  -9   2        2.39        4.11      6.79 o 
   0  -9   2       79.77       87.69     18.82 o 
   1  -9   2      762.09      748.98     20.04 o 
   2  -9   2      600.10      569.38     18.40 o 
   3  -9   2      106.73      128.30     12.81 o 
   4  -9   2       25.43       13.64      7.36 o 
   5  -9   2        2.69        6.13      9.53 o 
   6  -9   2        1.67       -2.96      6.39 o 
   7  -9   2       10.11       13.85      7.95 o 
   8  -9   2        3.19        5.43      8.75 o 
   9  -9   2        2.28        3.42      7.38 o 
  10  -9   2        5.33        7.54     11.69 o 
 -10  -8   2       32.75       64.07     24.29 o 
  -9  -8   2       27.10       14.07     10.38 o 
  -8  -8   2       27.16       16.50     15.15 o 
  -7  -8   2        2.14        0.16      5.08 o 
  -6  -8   2       66.47       71.44      7.87 o 
  -5  -8   2        6.55       13.40      6.07 o 
  -4  -8   2      130.77      104.67      8.85 o 
  -3  -8   2      354.31      345.81     20.29 o 
  -2  -8   2      210.25      232.15     11.09 o 
  -1  -8   2     1908.31     1892.26     56.33 o 
   0  -8   2     1188.27     1268.19     23.16 o 
   1  -8   2     1234.65     1236.43     26.58 o 
   2  -8   2      308.80      325.86     33.10 o 
   3  -8   2     1012.97     1056.06     31.10 o 
   4  -8   2      497.14      421.36     15.76 o 
   5  -8   2       46.31       45.65     10.79 o 
   6  -8   2        0.15       -0.07      4.40 o 
   7  -8   2       20.07       25.65      7.88 o 
   8  -8   2       87.29       87.29     12.99 o 
   9  -8   2        2.99        4.09      8.46 o 
  10  -8   2        1.71        7.99      9.39 o 
 -10  -7   2        0.91        7.21     16.68 o 
  -9  -7   2       52.82       48.89     11.01 o 
  -8  -7   2      200.50      230.00      8.37 o 
  -7  -7   2      716.50      742.83     25.49 o 
  -6  -7   2      454.98      458.24     13.68 o 
  -5  -7   2      104.93      116.78      9.48 o 
  -4  -7   2       45.79       50.61      8.20 o 
  -3  -7   2       31.03       31.17      7.80 o 
  -2  -7   2      469.17      502.71     16.02 o 
  -1  -7   2      115.89       70.73      8.02 o 
   0  -7   2     1039.08      908.27     22.02 o 
   1  -7   2      861.47      866.44     19.93 o 
   2  -7   2     1006.78      987.60     18.83 o 
   3  -7   2       96.33       98.49     11.52 o 
   4  -7   2        4.41        5.85      6.15 o 
   5  -7   2      595.86      605.90     20.14 o 
   6  -7   2      533.16      564.18     17.17 o 
   7  -7   2      212.33      235.92     10.83 o 
   8  -7   2      165.78      177.82     12.03 o 
   9  -7   2        0.44        0.76      4.93 o 
  10  -7   2        0.85        8.98      9.85 o 
 -10  -6   2       61.67       85.02     23.63 o 
  -9  -6   2       73.34      101.66      8.58 o 
  -8  -6   2       29.55       13.37      5.92 o 
  -7  -6   2        1.95       -0.78      5.11 o 
  -6  -6   2       36.70       25.71      6.22 o 
  -5  -6   2      839.97      803.40     16.06 o 
  -4  -6   2     1322.57     1306.81     20.78 o 
  -3  -6   2     3497.19     3504.21     38.79 o 
  -2  -6   2     1057.31      861.23     17.10 o 
  -1  -6   2      709.07      629.57     17.49 o 
   0  -6   2     1600.79     1507.81     21.80 o 
   1  -6   2       20.17       17.45      7.20 o 
   2  -6   2      287.90      234.24      9.77 o 
   3  -6   2     3918.48     3724.30     60.80 o 
   4  -6   2     2497.57     2431.36     26.43 o 
   5  -6   2      982.17      951.71     16.80 o 
   6  -6   2      298.67      299.56     10.21 o 
   7  -6   2       17.77       20.71      9.96 o 
   8  -6   2      185.75      192.29     10.21 o 
   9  -6   2      162.36      174.69     49.62 o 
  10  -6   2      224.82      235.02    133.14 o 
  11  -6   2       87.54        0.93     24.03 o 
 -11  -5   2        9.35        0.00     10.95 o 
 -10  -5   2       83.79       89.37     19.22 o 
  -9  -5   2       25.13       19.70      4.40 o 
  -8  -5   2      165.03      192.16     11.95 o 
  -7  -5   2      206.58      246.80     20.42 o 
  -6  -5   2       93.77       81.54      6.67 o 
  -5  -5   2     1719.43     1701.76     37.57 o 
  -4  -5   2     3262.52     3468.33     36.75 o 
  -3  -5   2        7.12        0.15      3.23 o 
  -2  -5   2      480.08      469.33     11.88 o 
  -1  -5   2       34.33       36.63      5.43 o 
   0  -5   2    14632.05    14411.72    145.37 o 
   1  -5   2     1108.02      986.46     17.61 o 
   2  -5   2     1263.98     1193.61     17.22 o 
   3  -5   2     1867.17     1894.01     19.88 o 
   4  -5   2       20.02       12.27      4.36 o 
   5  -5   2        0.82        1.40      3.95 o 
   6  -5   2      455.64      452.37     10.28 o 
   7  -5   2      676.71      680.07     14.16 o 
   8  -5   2      414.18      485.85     13.15 o 
   9  -5   2      208.00      238.92     12.86 o 
  10  -5   2       38.62       32.61     11.34 o 
  11  -5   2        0.10       -1.20     14.95 o 
 -11  -4   2       56.33        0.13     18.42 o 
 -10  -4   2      148.19      158.60     13.13 o 
  -9  -4   2       40.22       40.48      5.39 o 
  -8  -4   2       93.89       92.36      5.67 o 
  -7  -4   2       99.59       79.71     13.95 o 
  -6  -4   2      130.15      158.04      8.28 o 
  -5  -4   2      240.85      218.90      8.88 o 
  -4  -4   2     1975.98     1798.71     32.57 o 
  -3  -4   2      824.78      681.27     10.47 o 
  -2  -4   2      548.16      536.24     11.06 o 
  -1  -4   2     1012.55      921.06     19.49 o 
   0  -4   2    12061.53    11722.71    162.64 o 
   1  -4   2     1598.36     1610.03     19.58 o 
   2  -4   2      416.33      406.96     28.43 o 
   3  -4   2     1168.27     1072.19     13.57 o 
   4  -4   2      369.66      379.18      7.80 o 
   5  -4   2     3695.74     3772.15     35.08 o 
   6  -4   2      145.33      114.17      5.52 o 
   7  -4   2       41.50       38.84      6.42 o 
   8  -4   2       36.57       32.98      5.33 o 
   9  -4   2       57.94       75.78      6.50 o 
  10  -4   2      272.23      273.36     29.32 o 
  11  -4   2       66.66       42.12     34.90 o 
 -11  -3   2        1.95        0.00     10.54 o 
 -10  -3   2       50.75       36.77     13.32 o 
  -9  -3   2       52.06       60.61      4.12 o 
  -8  -3   2      299.06      285.14     10.56 o 
  -7  -3   2      700.62      758.94     12.37 o 
  -6  -3   2      322.42      367.23     10.01 o 
  -5  -3   2      406.13      417.51     10.81 o 
  -4  -3   2      149.18      232.64      6.79 o 
  -3  -3   2      268.28      268.21      7.07 o 
  -2  -3   2      986.58      926.84     13.23 o 
  -1  -3   2      534.33      581.78      9.53 o 
   0  -3   2    18597.90    18331.68    213.83 o 
   1  -3   2      153.51      117.42      6.71 o 
   2  -3   2      187.07      151.39      5.50 o 
   3  -3   2     1150.57     1146.37     12.60 o 
   4  -3   2       28.63       43.17      3.85 o 
   5  -3   2      276.30      252.72      6.92 o 
   6  -3   2      932.26      836.57      9.95 o 
   7  -3   2      390.77      401.44      8.12 o 
   8  -3   2        2.81        1.58      2.90 o 
   9  -3   2        1.31        2.47      3.44 o 
  10  -3   2       28.47       14.71      6.41 o 
  11  -3   2       12.14       -1.09     12.22 o 
  12  -3   2       13.11       -0.40     14.82 o 
 -12  -2   2        4.53       -5.07     16.82 o 
 -11  -2   2       29.67        0.00      9.88 o 
 -10  -2   2        5.06        7.29      3.38 o 
  -9  -2   2       10.45       10.10      3.83 o 
  -8  -2   2      245.41      273.68      7.33 o 
  -7  -2   2      421.07      489.48      8.63 o 
  -6  -2   2      237.80      248.66      7.34 o 
  -5  -2   2       50.29       40.83      5.62 o 
  -4  -2   2     4090.95     4193.94     58.46 o 
  -3  -2   2     1252.52     1342.16     23.43 o 
  -2  -2   2     2226.81     2203.44     24.02 o 
  -1  -2   2    20029.66    21211.76    195.32 o 
   0  -2   2     8464.62     8064.51     96.84 o 
   1  -2   2    12627.63    12036.34    124.40 o 
   2  -2   2     1286.06     1344.06     11.78 o 
   3  -2   2        8.75        4.76      2.02 o 
   4  -2   2     1010.37      898.08      9.39 o 
   5  -2   2      371.28      312.55      9.54 o 
   6  -2   2        5.44        4.56      3.15 o 
   7  -2   2      652.11      641.65      7.84 o 
   8  -2   2     1039.45     1101.65     30.28 o 
   9  -2   2      309.54      296.61     19.91 o 
  10  -2   2       88.81       82.19     12.74 o 
  11  -2   2        7.99       19.35     19.75 o 
  12  -2   2        0.31        1.74     16.68 o 
 -12  -1   2       29.87       -2.94     26.03 o 
 -11  -1   2       56.71       -4.94     15.22 o 
 -10  -1   2      214.29      277.35     14.98 o 
  -9  -1   2      458.79      482.98     17.95 o 
  -8  -1   2      132.07      163.36      8.37 o 
  -7  -1   2       26.58       16.69      4.79 o 
  -6  -1   2       19.53       15.51      2.99 o 
  -5  -1   2     1421.82     1337.53     13.31 o 
  -4  -1   2     4241.64     4065.32     40.29 o 
  -3  -1   2     4481.18     4410.79     54.39 o 
  -2  -1   2       47.14       33.99      3.70 o 
  -1  -1   2      346.72      369.18      5.38 o 
   0  -1   2     3283.49     3070.82     24.49 o 
   1  -1   2     5055.42     4564.37     30.75 o 
   2  -1   2      533.58      572.39      5.95 o 
   3  -1   2     8137.39     7928.51     58.65 o 
   4  -1   2      570.63      511.44      5.89 o 
   5  -1   2     1151.39     1100.77     11.50 o 
   6  -1   2      373.52      430.10     13.88 o 
   7  -1   2      682.71      668.67     15.81 o 
   8  -1   2      192.96      165.70     11.91 o 
   9  -1   2       87.66       84.82     13.87 o 
  10  -1   2       52.28       47.78     32.70 o 
  11  -1   2      168.01      180.46     27.76 o 
  12  -1   2       83.73       94.77     27.90 o 
 -12   0   2       48.71       -0.67     14.01 o 
 -11   0   2       80.06        0.93     13.21 o 
 -10   0   2        0.20       -1.69      4.51 o 
  -9   0   2        8.76       13.43      5.71 o 
  -8   0   2      115.83      144.31      5.65 o 
  -7   0   2     2456.21     2525.31     37.77 o 
  -6   0   2     4032.72     4276.78     55.67 o 
  -5   0   2      552.88      480.35      9.66 o 
  -4   0   2       24.32       29.48      4.52 o 
  -3   0   2       12.43       11.40      2.77 o 
  -2   0   2      901.19      889.84     20.36 o 
   1   0   2     1787.73     1859.75     10.32 o 
   2   0   2    10077.61     9965.56    289.97 o 
   3   0   2      966.22      925.55      8.20 o 
   4   0   2       49.74       28.54      2.29 o 
   5   0   2      715.76      673.00     27.93 o 
   6   0   2     1912.38     1949.87     12.13 o 
   7   0   2      555.71      547.57     28.83 o 
   8   0   2      123.42      148.83     18.82 o 
   9   0   2        6.60       18.15     14.95 o 
  10   0   2       79.64       85.16     35.77 o 
  11   0   2       93.78      145.36     27.76 o 
  12   0   2       65.99       97.70     46.05 o 
 -12   1   2        4.46        4.14     15.75 o 
 -11   1   2       76.02        2.00     13.21 o 
 -10   1   2      186.25      222.42      8.91 o 
  -9   1   2      353.10      397.37     10.31 o 
  -8   1   2      491.80      529.63     12.99 o 
  -7   1   2      216.94      255.97      9.05 o 
  -6   1   2      116.07      109.87      8.44 o 
  -5   1   2      480.12      430.12      8.30 o 
  -4   1   2      390.34      346.88      6.70 o 
  -3   1   2     1904.19     1703.53     21.29 o 
  -2   1   2     4221.37     3869.87     32.31 o 
  -1   1   2     1933.41     1845.50     10.43 o 
   1   1   2       58.54       32.79      2.75 o 
   2   1   2      939.48      848.00      9.09 o 
   3   1   2     6390.41     6312.92     68.34 o 
   4   1   2     8787.32     9256.04     90.84 o 
   5   1   2     3015.76     3152.70     52.32 o 
   6   1   2       12.57       10.81     14.42 o 
   7   1   2      155.38      176.72     16.82 o 
   8   1   2       53.96       28.96     23.09 o 
   9   1   2      191.94      245.86     24.83 o 
  10   1   2       24.38       27.63     18.29 o 
  11   1   2       31.71       37.51     21.36 o 
  12   1   2        5.59        4.54     18.55 o 
 -12   2   2        1.33        4.14     16.15 o 
 -11   2   2        4.70       -3.60     22.29 o 
 -10   2   2        2.35        2.85      4.68 o 
  -9   2   2      106.16      100.74     11.78 o 
  -8   2   2        1.10       -5.96      5.96 o 
  -7   2   2       63.59       71.76     11.60 o 
  -6   2   2     1797.61     1779.43     22.25 o 
  -5   2   2       26.71       33.07      4.02 o 
  -4   2   2      268.32      208.56      5.04 o 
  -3   2   2     1243.46     1208.35     10.45 o 
  -2   2   2      372.15      360.79      6.01 o 
  -1   2   2      171.40      151.79      5.52 o 
   0   2   2      560.91      592.16      9.05 o 
   1   2   2      304.81      386.55      7.54 o 
   2   2   2    11216.29    11766.48    119.66 o 
   3   2   2      153.39      162.30      2.39 o 
   4   2   2      180.36      189.80     17.35 o 
   5   2   2       89.81       74.88     10.41 o 
   6   2   2      810.15      774.16     24.03 o 
   7   2   2      116.79      112.12     15.35 o 
   8   2   2      327.54      397.49     37.77 o 
   9   2   2       87.73       88.89     20.02 o 
  10   2   2       12.06       27.90     18.55 o 
  11   2   2       81.60       67.14     37.77 o 
  12   2   2        6.88        6.41     19.09 o 
 -11   3   2        0.25        0.00     15.75 o 
 -10   3   2       20.21       19.82     10.32 o 
  -9   3   2        3.30       -2.59      6.06 o 
  -8   3   2        3.16        2.20      5.33 o 
  -7   3   2        3.80        6.68      4.17 o 
  -6   3   2      102.26      109.62      5.50 o 
  -5   3   2     1486.12     1537.12     15.94 o 
  -4   3   2       82.76      102.31      5.07 o 
  -3   3   2        4.27       24.76      4.60 o 
  -2   3   2      380.14      355.80      7.94 o 
  -1   3   2     1007.87     1004.72     15.54 o 
   0   3   2     2342.57     2387.54     26.11 o 
   1   3   2     3915.83     3966.72     35.77 o 
   2   3   2     1071.19      963.56     10.38 o 
   3   3   2     2864.55     2695.71     24.02 o 
   4   3   2      580.88      553.00      5.04 o 
   5   3   2     1520.58     1409.69     17.95 o 
   6   3   2        1.54        6.94      8.94 o 
   7   3   2       60.86       50.05     13.88 o 
   8   3   2      112.83      137.48     30.57 o 
   9   3   2       64.80       47.12     18.02 o 
  10   3   2       40.36       67.54     21.22 o 
  11   3   2        0.82        8.94     18.02 o 
 -11   4   2        1.60        2.27     14.15 o 
 -10   4   2        2.49        5.76      6.08 o 
  -9   4   2        0.11        5.82      5.71 o 
  -8   4   2      182.47      186.50      7.82 o 
  -7   4   2        0.50        3.91      4.23 o 
  -6   4   2      169.32      173.88      8.31 o 
  -5   4   2       91.27       80.23      7.46 o 
  -4   4   2      128.48      100.31      5.52 o 
  -3   4   2      108.33       97.84      5.09 o 
  -2   4   2      405.49      323.43      8.96 o 
  -1   4   2     1293.29     1295.33     19.54 o 
   0   4   2     2605.28     2557.85     29.59 o 
   1   4   2     1872.73     1732.84     21.26 o 
   2   4   2      269.41      246.72      6.18 o 
   3   4   2      125.08      131.67      5.06 o 
   4   4   2      440.24      502.25      7.38 o 
   5   4   2     3974.39     4063.38     57.19 o 
   6   4   2      239.67      239.36      4.22 o 
   7   4   2      573.60      657.23     27.63 o 
   8   4   2      468.86      460.22     26.96 o 
   9   4   2       70.86       90.23     33.77 o 
  10   4   2      102.64      133.48     25.63 o 
  11   4   2       39.76       81.29     25.89 o 
 -11   5   2        6.42        2.80     14.82 o 
 -10   5   2       13.69       18.11     11.74 o 
  -9   5   2       64.87       57.08      9.01 o 
  -8   5   2      299.82      396.56     15.20 o 
  -7   5   2      200.42      220.66      9.48 o 
  -6   5   2       14.42       19.88      6.25 o 
  -5   5   2        0.81        0.81      5.82 o 
  -4   5   2      147.97      124.80      7.32 o 
  -3   5   2     4287.10     4201.43     40.21 o 
  -2   5   2     1307.75     1354.11     25.76 o 
  -1   5   2      471.13      435.71     10.85 o 
   0   5   2     2722.12     2805.94     33.64 o 
   1   5   2     1158.59     1061.49     17.05 o 
   2   5   2     4841.94     4732.28     46.10 o 
   3   5   2     2175.39     2181.34     30.10 o 
   4   5   2     4002.48     3870.09     38.22 o 
   5   5   2      649.73      690.25     11.74 o 
   6   5   2        2.17        7.67      3.21 o 
   7   5   2      448.21      467.07      7.30 o 
   8   5   2      203.18      215.83     23.89 o 
   9   5   2      370.33      429.53     31.77 o 
  10   5   2      214.29      315.40     48.45 o 
  11   5   2       95.52      142.69     29.77 o 
 -11   6   2       60.92       56.41     36.77 o 
 -10   6   2      122.59        6.47      9.96 o 
  -9   6   2       79.93       87.94     13.22 o 
  -8   6   2        1.03        8.28      7.57 o 
  -7   6   2       61.65       71.45      8.92 o 
  -6   6   2      420.62      449.91     13.47 o 
  -5   6   2      508.19      533.53     13.42 o 
  -4   6   2      787.11      764.76     13.24 o 
  -3   6   2     1691.69     1764.14     20.23 o 
  -2   6   2      296.51      301.10     17.55 o 
  -1   6   2     1017.98     1075.18     18.03 o 
   0   6   2     1062.20      975.96     16.51 o 
   1   6   2       21.42       16.62      5.24 o 
   2   6   2       22.83        7.62      4.74 o 
   3   6   2      633.91      587.03     12.49 o 
   4   6   2      350.87      346.56      8.16 o 
   5   6   2     1855.14     1975.21     25.54 o 
   6   6   2     1627.68     1712.54     33.10 o 
   7   6   2      619.82      605.65      9.52 o 
   8   6   2       54.37       59.99      4.78 o 
   9   6   2       64.72       86.23     23.09 o 
  10   6   2        0.07        0.27     12.41 o 
  11   6   2       18.18       50.85     24.96 o 
 -10   7   2       13.72       12.50      9.26 o 
  -9   7   2        0.68       -1.13      6.83 o 
  -8   7   2       24.78       10.74      7.72 o 
  -7   7   2      775.11      801.32     33.43 o 
  -6   7   2     1762.56     1833.70     29.83 o 
  -5   7   2      141.21      155.16     10.29 o 
  -4   7   2      388.31      452.63     13.07 o 
  -3   7   2      167.52      176.13     11.51 o 
  -2   7   2     1071.20     1067.49     20.24 o 
  -1   7   2     2369.53     2205.94     33.77 o 
   0   7   2      420.81      353.57     14.05 o 
   1   7   2       83.13       56.47      7.31 o 
   2   7   2      386.17      408.18     11.23 o 
   3   7   2       57.85       47.43      7.31 o 
   4   7   2      193.25      226.09      9.68 o 
   5   7   2      130.42      145.94      7.79 o 
   6   7   2       73.64       70.30      7.34 o 
   7   7   2       44.48       36.10      4.84 o 
   8   7   2       36.70       29.65      3.79 o 
   9   7   2      176.41      206.89     43.91 o 
  10   7   2       24.87       42.18     22.69 o 
  11   7   2       29.98       58.33     26.83 o 
 -10   8   2       25.17       25.33     10.68 o 
  -9   8   2      115.02       83.74     25.60 o 
  -8   8   2      150.10      184.75     13.67 o 
  -7   8   2       75.21       73.04      9.62 o 
  -6   8   2        7.32        9.84      6.82 o 
  -5   8   2       39.53       26.21      7.44 o 
  -4   8   2      728.09      776.37     17.86 o 
  -3   8   2      508.57      473.06     19.79 o 
  -2   8   2      624.67      624.82     17.93 o 
  -1   8   2      430.32      452.11     15.20 o 
   0   8   2      271.59      258.39     18.15 o 
   1   8   2      164.87      180.80     16.28 o 
   2   8   2       64.60       55.26      7.83 o 
   3   8   2       41.92       45.11     11.37 o 
   4   8   2       28.25       21.80      7.11 o 
   5   8   2        1.18        1.76      7.14 o 
   6   8   2       14.90        4.39      5.18 o 
   7   8   2        3.42        1.15      4.07 o 
   8   8   2       41.90       50.23      7.63 o 
   9   8   2        5.73        4.96      6.07 o 
  10   8   2        7.68       16.55     20.56 o 
  11   8   2        2.40      -22.56     23.89 o 
  -9   9   2        0.17       13.77     15.36 o 
  -8   9   2        1.47       12.30      9.43 o 
  -7   9   2      283.71      345.57     14.72 o 
  -6   9   2      278.84      266.41     15.12 o 
  -5   9   2       82.33       89.06      9.98 o 
  -4   9   2      181.61      149.56     10.78 o 
  -3   9   2       38.20       24.78     12.10 o 
  -2   9   2      585.89      603.39     23.15 o 
  -1   9   2      917.75      936.20     22.17 o 
   0   9   2     1238.56     1175.47     25.29 o 
   1   9   2      300.57      309.30     13.96 o 
   2   9   2       48.07       41.80      8.58 o 
   3   9   2       41.24       47.39      8.16 o 
   4   9   2        3.10        3.80      5.47 o 
   5   9   2       43.76       46.36      8.91 o 
   6   9   2       27.49       38.12      6.63 o 
   7   9   2      107.31      110.99     13.28 o 
   8   9   2       28.15       28.63      8.44 o 
   9   9   2       27.96       31.16      9.24 o 
  10   9   2        6.45        8.54     19.89 o 
  11   9   2        0.14      -13.75     23.63 o 
  -9  10   2        6.61       10.79     10.31 o 
  -8  10   2       30.82       13.83     12.01 o 
  -7  10   2        0.32       -2.81      8.07 o 
  -6  10   2      554.93      559.44     20.24 o 
  -5  10   2      539.02      640.42     20.61 o 
  -4  10   2      306.05      317.86     14.31 o 
  -3  10   2      275.51      311.00     22.45 o 
  -2  10   2        4.04        4.58      9.10 o 
  -1  10   2      103.57      110.24     13.98 o 
   0  10   2      437.83      414.89     17.79 o 
   1  10   2      248.43      262.83     17.67 o 
   2  10   2      304.70      306.26     21.56 o 
   3  10   2      204.12      239.60     13.39 o 
   4  10   2      132.55      140.18     11.03 o 
   5  10   2      395.98      419.66     17.22 o 
   6  10   2        1.45        1.30      4.90 o 
   7  10   2      222.58      231.01     12.57 o 
   8  10   2       16.34        6.54     10.14 o 
   9  10   2        0.19        2.56      7.46 o 
  10  10   2        1.20       10.41     21.49 o 
  -8  11   2       61.36       32.36     27.29 o 
  -7  11   2       63.48       35.55     23.86 o 
  -6  11   2      211.99      213.74     58.79 o 
  -5  11   2       33.32       39.41     11.87 o 
  -4  11   2       39.14       33.28     11.40 o 
  -3  11   2      211.83      181.55     28.78 o 
  -2  11   2      256.24      307.66     27.10 o 
  -1  11   2      525.56      543.49     21.94 o 
   0  11   2      726.36      764.69     24.02 o 
   1  11   2      165.48      171.25     20.29 o 
   2  11   2        9.57       18.42     14.28 o 
   3  11   2        5.79        6.69      8.11 o 
   4  11   2      131.17      123.87     16.22 o 
   5  11   2       66.19       85.51     15.28 o 
   6  11   2      257.12      285.15     15.74 o 
   7  11   2      168.16      145.18     85.16 o 
   8  11   2       11.44        2.54      6.18 o 
   9  11   2        1.49       15.75     22.56 o 
  10  11   2       11.42       33.90     26.70 o 
  -7  12   2       17.91        9.29     10.31 o 
  -6  12   2       97.09       61.69     29.16 o 
  -5  12   2      221.15      259.85     41.04 o 
  -4  12   2      567.08      584.99     20.53 o 
  -3  12   2      676.85      761.24     33.34 o 
  -2  12   2      167.62      194.75     18.92 o 
  -1  12   2       37.98       37.11     20.82 o 
   0  12   2      173.24      117.19     22.96 o 
   1  12   2      400.50      383.60     20.00 o 
   2  12   2      235.54      297.65     25.09 o 
   3  12   2      298.19      317.67     40.04 o 
   4  12   2      248.79      288.21     25.40 o 
   5  12   2      189.58      186.93     21.85 o 
   6  12   2       24.01       24.37      9.24 o 
   7  12   2        3.55       -3.05      6.65 o 
   8  12   2       15.93        6.01      7.98 o 
  -7  13   2        1.03       -6.99     11.85 o 
  -6  13   2        1.14       15.34     14.78 o 
  -5  13   2        0.70        6.00     10.89 o 
  -4  13   2       17.58       30.14     13.44 o 
  -3  13   2        2.88       -3.74     14.11 o 
  -2  13   2        7.74       23.76     20.29 o 
  -1  13   2      152.64      170.98     27.36 o 
   1  13   2      196.33      162.57     25.49 o 
   2  13   2      142.66      121.33     23.63 o 
   3  13   2       12.31       -4.08     16.02 o 
   4  13   2       21.56       39.90     12.61 o 
   5  13   2      110.64      103.34     13.48 o 
   6  13   2      160.31      188.44     14.72 o 
   7  13   2       50.79       26.81     25.29 o 
   8  13   2       30.40       15.21     14.48 o 
  -6  14   2       19.14        7.91     12.07 o 
  -5  14   2       10.32       13.03     11.55 o 
  -4  14   2        0.50       -3.35      9.44 o 
  -3  14   2        0.67        1.18     10.80 o 
  -2  14   2        1.54        1.74     15.22 o 
  -1  14   2        4.29       -4.54     16.82 o 
   1  14   2        9.05       37.37     20.42 o 
   2  14   2       43.38       34.70     20.02 o 
   3  14   2      100.63      121.73     28.90 o 
   4  14   2       14.54       16.95     11.56 o 
   5  14   2        0.22       11.01     10.28 o 
   6  14   2        0.00       12.25     10.10 o 
   7  14   2        1.66       12.19     16.08 o 
  -4  15   2       21.26       20.13     14.76 o 
  -3  15   2       25.62        4.02     16.91 o 
  -2  15   2        5.68      -11.61     34.17 o 
   0  15   2       34.82       14.82     20.56 o 
   2  15   2        3.06       24.43     19.62 o 
   3  15   2        3.16       26.19     17.50 o 
   4  15   2       23.48       27.16     13.50 o 
   5  15   2       33.79       17.94     12.81 o 
   6  15   2       23.72       32.14     15.46 o 
  -2  16   2       59.24       13.88     24.43 o 
   0  16   2        3.32        5.87     21.09 o 
   3  16   2       31.06        9.83     19.95 o 
   4  16   2        1.80       -9.80     20.71 o 
  -4 -16   3       11.32       30.90     26.08 o 
  -3 -16   3       53.57       25.99     34.77 o 
  -2 -16   3      123.89       82.53     65.27 o 
  -1 -16   3      128.44       70.30     61.93 o 
   0 -16   3       51.13       23.58     22.32 o 
   1 -16   3       15.21       28.16     24.96 o 
   2 -16   3        3.74      -18.34     18.34 o 
  -6 -15   3        2.08        7.95     32.37 o 
  -5 -15   3       34.05       60.15     16.37 o 
  -4 -15   3       37.08       16.16     13.99 o 
  -3 -15   3        6.94       -1.95     10.70 o 
  -2 -15   3        1.65       -2.73     11.69 o 
  -1 -15   3        9.11       22.90     29.30 o 
   0 -15   3       57.62       36.56     33.84 o 
   1 -15   3       62.91       80.37     19.89 o 
   2 -15   3       35.89       42.31     39.64 o 
   3 -15   3       12.70       17.49     24.43 o 
   4 -15   3        9.68        1.60     16.95 o 
  -7 -14   3        1.38       22.13     14.15 o 
  -6 -14   3        3.98       20.13     14.80 o 
  -5 -14   3        4.62       16.46     14.52 o 
  -4 -14   3       25.62       -6.80     12.53 o 
  -3 -14   3       53.80       31.60     29.70 o 
  -2 -14   3       11.54        1.70     10.15 o 
  -1 -14   3       21.09        6.46     12.15 o 
   0 -14   3        4.33        6.15     12.17 o 
   1 -14   3       13.95        3.32     15.25 o 
   2 -14   3      101.73      107.08     19.66 o 
   3 -14   3      163.53      176.32     30.70 o 
   4 -14   3       24.53       14.94     13.30 o 
   5 -14   3       41.31       36.72     19.78 o 
   6 -14   3        9.96        5.04     11.03 o 
  -8 -13   3        0.04       -0.54     11.42 o 
  -7 -13   3        2.78       12.09     10.29 o 
  -6 -13   3       17.00       13.85     10.56 o 
  -5 -13   3       65.69       66.26     13.91 o 
  -4 -13   3       61.88       53.31     20.02 o 
  -3 -13   3        9.39        2.98     11.41 o 
  -2 -13   3      143.67      137.76     18.89 o 
  -1 -13   3      663.68      666.25     31.43 o 
   0 -13   3      258.31      259.63     21.09 o 
   1 -13   3       80.56      113.95     17.66 o 
   2 -13   3       83.73      105.05     25.09 o 
   3 -13   3        4.21        6.87     15.17 o 
   4 -13   3       35.95       12.37     11.21 o 
   5 -13   3       86.10       60.19     49.19 o 
   6 -13   3      135.41        2.36     10.57 o 
   7 -13   3      117.00        7.33     11.93 o 
  -9 -12   3       15.98        6.33     13.45 o 
  -8 -12   3       17.42        5.51      8.44 o 
  -7 -12   3       26.26       13.59     15.14 o 
  -6 -12   3       60.50       64.17     12.40 o 
  -5 -12   3       26.08       41.90     11.70 o 
  -4 -12   3        4.71        0.92      7.44 o 
  -3 -12   3       93.44       82.06     21.79 o 
  -2 -12   3      232.31      283.15     40.98 o 
  -1 -12   3       30.38       31.61     12.40 o 
   0 -12   3       99.71       88.69     24.29 o 
   1 -12   3       24.82       27.34     12.83 o 
   2 -12   3        0.65       12.58     13.86 o 
   3 -12   3      243.89      259.18     20.37 o 
   4 -12   3      440.94      480.01     28.17 o 
   5 -12   3      369.92      409.06     28.03 o 
   6 -12   3      141.59        6.16     13.80 o 
   7 -12   3       17.72       -2.85      9.25 o 
   8 -12   3       12.69        1.46      8.48 o 
  -9 -11   3       37.64       23.61     22.42 o 
  -8 -11   3       79.42       69.23     50.39 o 
  -7 -11   3       47.19       49.55     10.52 o 
  -6 -11   3       16.56       30.99     12.14 o 
  -5 -11   3       52.80       51.29     17.54 o 
  -4 -11   3      149.24      145.82     19.09 o 
  -3 -11   3      237.61      259.18     18.79 o 
  -2 -11   3       67.77       90.10     12.96 o 
  -1 -11   3       29.91       19.89     12.45 o 
   0 -11   3       34.05       33.19     14.35 o 
   1 -11   3      115.40      126.64     18.20 o 
   2 -11   3      430.68      432.63     20.97 o 
   3 -11   3      143.52      160.57     36.44 o 
   4 -11   3       32.60       26.62     11.52 o 
   5 -11   3       46.58       21.16     10.21 o 
   6 -11   3       36.84       12.84     15.96 o 
   7 -11   3      158.85        0.59      9.52 o 
   8 -11   3      173.39      185.04     53.91 o 
  -9 -10   3        0.49        1.19      6.95 o 
  -8 -10   3       43.14       -0.75      6.37 o 
  -7 -10   3       95.13       81.17     10.42 o 
  -6 -10   3      175.33      214.71     13.19 o 
  -5 -10   3      112.31      129.24     11.72 o 
  -4 -10   3      232.41      276.73     20.36 o 
  -3 -10   3        1.60        2.86     12.15 o 
  -2 -10   3       35.36       18.88     10.84 o 
  -1 -10   3      664.61      626.07     20.03 o 
   0 -10   3       62.61       47.09     11.22 o 
   1 -10   3        1.81        2.55     11.55 o 
   2 -10   3       99.64      108.43     21.46 o 
   3 -10   3      200.67      183.10     15.44 o 
   4 -10   3       40.91       17.85      8.64 o 
   5 -10   3       70.15       54.47     10.34 o 
   6 -10   3       66.14       80.88     12.60 o 
   7 -10   3       13.72       21.89     10.85 o 
   8 -10   3        1.09        1.01      6.76 o 
   9 -10   3        7.53        3.71      8.86 o 
  -9  -9   3        1.21        0.40     10.54 o 
  -8  -9   3       10.79        9.62      8.41 o 
  -7  -9   3      144.94      157.87     12.81 o 
  -6  -9   3        2.63       -4.56      7.46 o 
  -5  -9   3        0.33       -6.83      6.83 o 
  -4  -9   3       54.38       48.89      9.19 o 
  -3  -9   3      431.28      479.74     21.89 o 
  -2  -9   3      159.01      152.05     14.01 o 
  -1  -9   3     1008.19     1019.98     22.13 o 
   0  -9   3      738.11      749.16     20.00 o 
   1  -9   3        9.02        5.87      8.41 o 
   2  -9   3        9.05       20.50      9.10 o 
   3  -9   3       37.86       36.26     10.28 o 
   4  -9   3       31.29       52.85      9.16 o 
   5  -9   3       31.25       41.47      9.90 o 
   6  -9   3       31.34       36.35      8.97 o 
   7  -9   3       20.57       18.95      8.48 o 
   8  -9   3        0.80        5.51      8.68 o 
   9  -9   3        1.22       -0.02      6.36 o 
  10  -9   3        5.25       -4.51      9.12 o 
 -10  -8   3        0.25       18.42     19.49 o 
  -9  -8   3        0.98        7.53     10.12 o 
  -8  -8   3        5.22        5.84      6.89 o 
  -7  -8   3       57.00       74.75     14.01 o 
  -6  -8   3      569.62      594.87     15.48 o 
  -5  -8   3      289.91      320.92     14.49 o 
  -4  -8   3       23.96       13.97      6.60 o 
  -3  -8   3       17.50       20.29      8.34 o 
  -2  -8   3      122.75      116.31      9.90 o 
  -1  -8   3       12.98       14.85      8.79 o 
   0  -8   3      668.99      734.14     32.90 o 
   1  -8   3      409.23      374.25     14.41 o 
   2  -8   3      161.65      165.89     11.83 o 
   3  -8   3        0.17       -8.81      8.81 o 
   4  -8   3       70.42       89.38     10.21 o 
   5  -8   3       36.39       59.15      8.57 o 
   6  -8   3       61.28       72.32      9.10 o 
   7  -8   3        2.87        4.00      7.58 o 
   8  -8   3       38.65       20.50     12.95 o 
   9  -8   3       20.30       11.16      8.20 o 
  10  -8   3       23.74       13.00     10.12 o 
 -10  -7   3      108.59      123.20     40.71 o 
  -9  -7   3      118.35      166.47     17.45 o 
  -8  -7   3        3.98       10.14      7.74 o 
  -7  -7   3        2.27        3.41      7.67 o 
  -6  -7   3       63.19       72.25      8.08 o 
  -5  -7   3      479.38      503.71     20.76 o 
  -4  -7   3      656.04      642.58     14.67 o 
  -3  -7   3     1836.82     1698.34     31.57 o 
  -2  -7   3     1097.84     1103.57     19.30 o 
  -1  -7   3     6437.75     6665.73     77.52 o 
   0  -7   3      227.54      225.89     13.25 o 
   1  -7   3      106.39      113.74      9.34 o 
   2  -7   3      404.37      406.52     13.12 o 
   3  -7   3     2998.60     2925.17     48.38 o 
   4  -7   3     1898.57     1895.56     24.37 o 
   5  -7   3      393.31      395.79     15.66 o 
   6  -7   3       18.99       22.92      7.30 o 
   7  -7   3      173.06      157.68     11.37 o 
   8  -7   3      170.55      221.00     12.39 o 
   9  -7   3       69.99       67.58     20.63 o 
  10  -7   3        1.01        1.83      6.15 o 
 -10  -6   3       20.86       15.02      7.07 o 
  -9  -6   3        0.69        3.70      7.89 o 
  -8  -6   3       13.15        7.77      6.00 o 
  -7  -6   3      522.60      535.79     13.21 o 
  -6  -6   3      939.85      994.06     16.87 o 
  -5  -6   3      800.42      864.99     15.65 o 
  -4  -6   3     1332.59     1387.03     31.30 o 
  -3  -6   3       19.65       13.71      6.52 o 
  -2  -6   3      605.78      531.94     12.41 o 
  -1  -6   3     8429.17     8281.92     85.36 o 
   0  -6   3    13843.51    13411.21    141.75 o 
   1  -6   3     1931.81     1777.67     27.36 o 
   2  -6   3     1010.35      890.94     20.09 o 
   3  -6   3       89.93       70.60      6.55 o 
   4  -6   3      115.02      111.41      8.69 o 
   5  -6   3      402.26      438.84     14.70 o 
   6  -6   3     2164.51     2198.46     28.25 o 
   7  -6   3      541.25      566.98     14.58 o 
   8  -6   3       41.92       49.95      8.90 o 
   9  -6   3       63.41       66.87     19.51 o 
  10  -6   3        6.04        0.89      4.42 o 
  11  -6   3        0.32        2.67     17.08 o 
 -10  -5   3        3.67        5.71      3.87 o 
  -9  -5   3       23.97       31.67      6.14 o 
  -8  -5   3       24.15       16.45     16.55 o 
  -7  -5   3      194.08      174.68      9.50 o 
  -6  -5   3      265.44      272.05     12.47 o 
  -5  -5   3       59.17       62.93      9.29 o 
  -4  -5   3      455.82      411.60     11.48 o 
  -3  -5   3      890.91      818.43     13.64 o 
  -2  -5   3      399.51      345.52      9.34 o 
  -1  -5   3     3125.79     2898.00     34.66 o 
   0  -5   3     6364.97     6171.47     65.50 o 
   1  -5   3       13.89        2.06      5.03 o 
   2  -5   3       95.25       89.07      8.31 o 
   3  -5   3     1670.14     1485.31     17.12 o 
   4  -5   3     3585.26     3602.26     34.06 o 
   5  -5   3     2376.22     2395.46     31.04 o 
   6  -5   3      125.23      139.01      7.47 o 
   7  -5   3        4.53        9.30      4.64 o 
   8  -5   3        1.43        3.85      6.24 o 
   9  -5   3       96.70       92.80      8.11 o 
  10  -5   3      217.47      241.19     24.07 o 
  11  -5   3       55.46        0.80     14.55 o 
 -10  -4   3        5.14        0.77      4.63 o 
  -9  -4   3        7.72        9.70      4.47 o 
  -8  -4   3      681.78      718.69     11.61 o 
  -7  -4   3      249.80      262.54     10.59 o 
  -6  -4   3       10.71       16.42      6.27 o 
  -5  -4   3      379.88      340.33     14.82 o 
  -4  -4   3     2091.95     2039.13     77.88 o 
  -3  -4   3      684.85      771.99     16.23 o 
  -2  -4   3      604.96      608.89     10.66 o 
  -1  -4   3     1661.31     1637.16     19.68 o 
   0  -4   3     7250.79     6742.04     65.26 o 
   1  -4   3     1143.07     1178.29     29.10 o 
   2  -4   3     7050.82     6751.39    105.05 o 
   3  -4   3      150.84      163.40      5.93 o 
   4  -4   3       12.83       -0.12      2.88 o 
   5  -4   3      294.21      263.11      8.27 o 
   6  -4   3      107.73      102.75     15.26 o 
   7  -4   3       58.50       50.70      5.60 o 
   8  -4   3      199.95      221.67      8.90 o 
   9  -4   3      324.23      340.82     17.40 o 
  10  -4   3       35.69       21.67      7.18 o 
  11  -4   3        0.57       -1.29     10.89 o 
 -10  -3   3        1.52        5.44      3.53 o 
  -9  -3   3       30.13       30.35      4.86 o 
  -8  -3   3        7.71        8.92      3.61 o 
  -7  -3   3        5.41       11.53      4.22 o 
  -6  -3   3       31.44       30.83      5.80 o 
  -5  -3   3        1.41       -0.40      3.74 o 
  -4  -3   3       15.75        6.55      3.20 o 
  -3  -3   3      348.28      381.23      7.88 o 
  -2  -3   3      628.39      603.22     11.56 o 
  -1  -3   3      159.35      148.02      6.18 o 
   0  -3   3    13714.50    13046.57    222.44 o 
   1  -3   3     1402.90     1424.41     16.56 o 
   2  -3   3      685.54      582.35      8.12 o 
   3  -3   3       56.32       54.80      3.85 o 
   4  -3   3      517.80      447.13      8.29 o 
   5  -3   3      833.35      927.34     11.08 o 
   6  -3   3      248.03      230.93      6.64 o 
   7  -3   3      163.96      164.75      6.11 o 
   8  -3   3       58.34       82.92      6.91 o 
   9  -3   3       77.66       65.13      7.36 o 
  10  -3   3      234.71      280.09     26.63 o 
  11  -3   3       91.64       39.35     51.79 o 
  12  -3   3       10.82       30.03     25.36 o 
 -12  -2   3       10.58        0.53     12.95 o 
 -11  -2   3        3.49        0.00      8.54 o 
 -10  -2   3       45.72       38.43      5.71 o 
  -9  -2   3       17.43       19.24      5.13 o 
  -8  -2   3       29.39       31.27      5.14 o 
  -7  -2   3      149.59      130.76      6.19 o 
  -6  -2   3       10.01        5.99      2.97 o 
  -5  -2   3      131.05      160.89      9.94 o 
  -4  -2   3       24.84       19.49      8.28 o 
  -3  -2   3      318.63      274.85      7.58 o 
  -2  -2   3      783.94      740.87     14.62 o 
  -1  -2   3      331.01      283.70      7.88 o 
   0  -2   3    19636.13    19988.13    185.88 o 
   1  -2   3    10248.32    10055.75     91.09 o 
   2  -2   3      828.64      802.63     12.95 o 
   3  -2   3        2.22       12.41      2.57 o 
   4  -2   3      834.35      807.18     10.22 o 
   5  -2   3      444.45      425.62      7.97 o 
   6  -2   3      819.48      794.04      9.90 o 
   7  -2   3      192.83      192.69      5.04 o 
   8  -2   3       24.83       21.28      2.79 o 
   9  -2   3        7.88        7.62      3.50 o 
  10  -2   3      172.86      212.72     23.07 o 
  11  -2   3       31.57       25.63     20.96 o 
  12  -2   3       80.82      110.92     30.57 o 
 -12  -1   3        4.26        5.61     27.63 o 
 -11  -1   3        0.27        0.67     11.48 o 
 -10  -1   3        7.97       10.38      4.72 o 
  -9  -1   3        0.65       -1.34      3.04 o 
  -8  -1   3      678.88      745.75     12.46 o 
  -7  -1   3      796.23      772.02     14.19 o 
  -6  -1   3      312.17      332.80      7.88 o 
  -5  -1   3        5.34       -0.47      2.22 o 
  -4  -1   3       13.93       12.04      3.48 o 
  -3  -1   3     1489.47     1398.83     21.89 o 
  -2  -1   3       98.12       88.49      6.41 o 
  -1  -1   3     6632.76     6591.17     57.53 o 
   0  -1   3     1988.33     1808.20     18.34 o 
   1  -1   3     3132.94     3090.23     41.65 o 
   2  -1   3     1215.71     1172.23      9.97 o 
   3  -1   3       48.20       79.81      2.82 o 
   4  -1   3      158.18      178.11      4.04 o 
   5  -1   3     5539.08     5517.88     51.29 o 
   6  -1   3      143.87      125.74      3.79 o 
   7  -1   3      145.16      156.89     13.61 o 
   8  -1   3      207.51      229.49     15.75 o 
   9  -1   3      102.35      135.02     15.80 o 
  10  -1   3      435.46      474.24     50.45 o 
  11  -1   3       48.94       46.18     22.69 o 
  12  -1   3        9.82       29.36     23.36 o 
 -12   0   3       58.22       -2.40     24.96 o 
 -11   0   3       82.93       -4.14     15.22 o 
 -10   0   3      149.92      179.65      7.74 o 
  -9   0   3      537.87      634.30     11.44 o 
  -8   0   3       61.01       55.54     11.52 o 
  -7   0   3      241.65      301.90      9.14 o 
  -6   0   3        0.20       -0.80      2.46 o 
  -5   0   3     1842.51     1626.19     41.38 o 
  -4   0   3      988.36      921.21     15.56 o 
  -3   0   3     2670.16     2414.85     26.01 o 
  -2   0   3     4551.73     4273.50     48.59 o 
   0   0   3      797.04      837.02      7.28 o 
   1   0   3     6952.42     6481.39     37.71 o 
   2   0   3      112.19       88.37      2.41 o 
   3   0   3       52.52       47.89      2.40 o 
   4   0   3     3239.44     3312.27     41.73 o 
   5   0   3       71.44       76.96      9.07 o 
   6   0   3      818.25      855.96     17.96 o 
   7   0   3      131.00      143.97     13.82 o 
   8   0   3      120.85      189.60     14.53 o 
   9   0   3      448.73      504.14     30.03 o 
  10   0   3       10.45        9.21     16.55 o 
  11   0   3       18.93       28.03     21.36 o 
  12   0   3       35.26       35.24     38.71 o 
 -12   1   3       46.45        1.87     14.68 o 
 -11   1   3       87.12        1.33     12.68 o 
 -10   1   3       61.85       73.42      9.70 o 
  -9   1   3        0.09       10.40      5.33 o 
  -8   1   3      315.29      313.74      8.99 o 
  -7   1   3     1791.47     1911.84     26.21 o 
  -6   1   3     3468.59     3390.30     38.15 o 
  -5   1   3     2638.79     2858.68     26.58 o 
  -4   1   3     1492.18     1385.77     17.99 o 
  -3   1   3      508.80      463.39      6.66 o 
  -2   1   3      477.45      438.75      6.47 o 
  -1   1   3    55368.80    55972.95    889.83 o 
   0   1   3     5253.68     4843.32     88.50 o 
   1   1   3     3112.40     3190.98     27.98 o 
   2   1   3     2125.33     2067.86     25.75 o 
   3   1   3     1664.65     1707.24     11.06 o 
   4   1   3      110.12      115.97      7.17 o 
   5   1   3      228.25      216.96      9.63 o 
   6   1   3      813.62      855.31     25.23 o 
   7   1   3      845.47      858.65     28.96 o 
   8   1   3      126.58      131.21     19.35 o 
   9   1   3        0.92        5.74     13.35 o 
  10   1   3        0.54       -3.07     13.88 o 
  11   1   3       24.01       68.61     23.89 o 
  12   1   3       15.32       24.16     23.49 o 
 -11   2   3        3.97       -1.74     12.68 o 
 -10   2   3       31.11       39.53     10.04 o 
  -9   2   3      373.08      411.33     17.45 o 
  -8   2   3      226.55      277.31     11.21 o 
  -7   2   3      133.50      130.70     29.11 o 
  -6   2   3       40.95       54.02      7.06 o 
  -5   2   3       19.26       25.74      3.77 o 
  -4   2   3      549.65      442.67      6.66 o 
  -3   2   3     4729.77     4644.12     31.87 o 
  -2   2   3     3335.06     3262.46     30.88 o 
  -1   2   3     1694.73     1595.96     35.17 o 
   0   2   3     1269.11     1111.63     18.82 o 
   1   2   3        5.00        2.40      2.36 o 
   2   2   3     1512.04     1462.64     12.46 o 
   3   2   3     5828.38     6065.75     41.60 o 
   4   2   3     8307.56     9116.33    485.65 o 
   5   2   3       18.58       19.62      8.41 o 
   6   2   3        4.63       16.55     15.75 o 
   7   2   3       26.90       24.83     12.28 o 
   8   2   3       75.95       88.63     17.62 o 
   9   2   3      169.40      157.50     35.24 o 
  10   2   3        0.31        6.54     15.48 o 
  11   2   3        1.86       -5.74     27.10 o 
  12   2   3        3.03      -12.41     20.82 o 
 -11   3   3       14.55       -6.01     15.08 o 
 -10   3   3       23.91       26.05      9.17 o 
  -9   3   3       39.56       29.44      7.08 o 
  -8   3   3       30.35       32.34      7.10 o 
  -7   3   3        7.81        5.54      4.17 o 
  -6   3   3     1389.45     1430.64     23.02 o 
  -5   3   3      214.07      191.11      6.16 o 
  -4   3   3      807.24      818.34      9.10 o 
  -3   3   3       25.75       36.46      3.62 o 
  -2   3   3      216.85      193.05      7.16 o 
  -1   3   3      464.27      484.18     11.50 o 
   0   3   3     4210.17     3802.67     42.31 o 
   1   3   3     2353.55     2295.52     26.66 o 
   2   3   3        2.51        1.57      2.69 o 
   3   3   3      112.61      110.41      5.01 o 
   4   3   3      140.86      115.22      2.76 o 
   5   3   3      408.10      383.16      6.34 o 
   6   3   3       81.54       87.96     13.35 o 
   7   3   3      333.65      371.33     22.16 o 
   8   3   3      105.06      131.87     19.75 o 
   9   3   3        0.59       -5.87     22.56 o 
  10   3   3        1.29       -3.20     14.42 o 
  11   3   3       18.62       55.66     23.63 o 
  12   3   3        0.27        4.94     30.30 o 
 -11   4   3       14.05        5.34      9.34 o 
 -10   4   3        0.20        4.62      6.28 o 
  -9   4   3        0.58        7.48      6.73 o 
  -8   4   3        0.75        0.36      3.68 o 
  -7   4   3       62.04       64.93      7.35 o 
  -6   4   3      455.59      503.67     18.39 o 
  -5   4   3      896.02      866.00     15.21 o 
  -4   4   3      861.05      803.13     17.12 o 
  -3   4   3        4.95        5.05      3.14 o 
  -2   4   3       74.34       83.70      6.65 o 
  -1   4   3     2178.47     2003.13     23.64 o 
   0   4   3        5.57       36.84     12.28 o 
   1   4   3     1635.65     1529.34     18.07 o 
   2   4   3     3919.42     3667.19     34.64 o 
   3   4   3      231.29      200.55      5.14 o 
   4   4   3     2357.73     2120.13     19.16 o 
   5   4   3      394.57      412.15      6.42 o 
   6   4   3       29.44       28.32      5.07 o 
   7   4   3      336.49      332.49     22.56 o 
   8   4   3      339.72      345.44     26.03 o 
   9   4   3      426.24      496.00     31.90 o 
  10   4   3       21.53       17.89     29.50 o 
  11   4   3        7.17        4.14     17.49 o 
  12   4   3        0.00        2.67     18.82 o 
 -11   5   3        4.51       -3.74     15.62 o 
 -10   5   3       18.55        7.89     13.18 o 
  -9   5   3       23.74       23.97     11.19 o 
  -8   5   3       78.16       82.52      9.39 o 
  -7   5   3       51.30       66.95      8.36 o 
  -6   5   3     1144.51     1210.24     21.20 o 
  -5   5   3      167.22      180.76      9.55 o 
  -4   5   3      520.65      549.90     11.41 o 
  -3   5   3        1.76        2.40      3.34 o 
  -2   5   3      698.61      710.78     14.58 o 
  -1   5   3     1870.01     1720.14     22.70 o 
   0   5   3     4796.08     4750.81     48.94 o 
   1   5   3     7222.56     7271.24    120.93 o 
   2   5   3      760.85      709.93     11.51 o 
   3   5   3      160.00      159.48      6.91 o 
   4   5   3     3971.46     3998.88     37.70 o 
   5   5   3      825.01      814.83     12.22 o 
   6   5   3     1726.85     1699.18     16.25 o 
   7   5   3      871.48      793.10     49.92 o 
   8   5   3      456.34      517.09     30.70 o 
   9   5   3       11.84       40.71     19.22 o 
  10   5   3      144.61      205.29     28.83 o 
  11   5   3       14.15        7.21     30.03 o 
  12   5   3       32.20       46.58     27.63 o 
 -11   6   3        6.11        2.53      8.54 o 
 -10   6   3        0.15        3.73      8.27 o 
  -9   6   3       28.76       32.10      8.13 o 
  -8   6   3       30.97       35.96      8.83 o 
  -7   6   3      528.58      601.33     14.42 o 
  -6   6   3       41.71       52.11      8.31 o 
  -5   6   3       21.68       17.85      5.62 o 
  -4   6   3      245.38      269.14     13.95 o 
  -3   6   3     2049.07     2082.25     22.92 o 
  -2   6   3     1926.42     1957.09     30.69 o 
  -1   6   3     1501.59     1459.14     26.43 o 
   0   6   3      175.31      195.91      9.39 o 
   1   6   3      369.89      418.04     10.85 o 
   2   6   3      158.52      137.14      8.53 o 
   3   6   3     1562.44     1512.58     19.06 o 
   4   6   3     1078.25     1085.34     23.16 o 
   5   6   3     1415.80     1386.45     20.09 o 
   6   6   3      213.05      214.39      6.41 o 
   7   6   3       90.26      105.79      3.46 o 
   8   6   3      346.73      417.91     43.78 o 
   9   6   3      287.60      382.14     31.77 o 
  10   6   3      186.14      239.86     30.97 o 
  11   6   3      174.45      237.19     34.84 o 
 -10   7   3       75.24       78.97     25.75 o 
  -9   7   3       85.98       85.51     11.50 o 
  -8   7   3       22.35       31.67      8.19 o 
  -7   7   3      235.40      227.72     11.53 o 
  -6   7   3      120.14      147.39     10.80 o 
  -5   7   3      106.28      119.51      8.86 o 
  -4   7   3      681.94      701.98     20.46 o 
  -3   7   3      519.66      506.49     15.95 o 
  -2   7   3      885.43      914.51     19.49 o 
  -1   7   3       36.10       57.05     10.49 o 
   0   7   3      532.68      610.36     14.82 o 
   1   7   3      457.86      405.07     17.65 o 
   2   7   3      118.61       92.54      8.99 o 
   3   7   3      159.73      152.82      9.01 o 
   4   7   3        1.31        5.28      4.85 o 
   5   7   3      248.96      228.28      8.91 o 
   6   7   3        1.59        1.70      3.27 o 
   7   7   3       13.95       12.69      3.20 o 
   8   7   3       89.40      105.66      4.17 o 
   9   7   3       78.60      141.48     25.76 o 
  10   7   3        0.57       -9.61     29.77 o 
  11   7   3        0.54        5.21     18.82 o 
 -10   8   3       10.01       10.92      8.69 o 
  -9   8   3        2.36        7.49      8.79 o 
  -8   8   3        1.68        2.70      6.59 o 
  -7   8   3       95.43       93.20     15.05 o 
  -6   8   3      387.10      372.57     17.44 o 
  -5   8   3      481.35      536.13     16.58 o 
  -4   8   3       67.63       75.70      8.36 o 
  -3   8   3        6.76       -2.50      8.17 o 
  -2   8   3       45.75       67.00     10.52 o 
  -1   8   3      250.52      280.11     13.59 o 
   0   8   3      294.17      253.17     12.36 o 
   1   8   3       32.64       27.99     11.68 o 
   2   8   3       18.17       27.12      7.27 o 
   3   8   3       58.01       75.78      7.88 o 
   4   8   3       50.40       64.83      8.49 o 
   5   8   3      569.09      544.62     12.36 o 
   6   8   3        5.08       -0.34      5.13 o 
   7   8   3       17.92       36.17      5.72 o 
   8   8   3        7.29        3.80      3.45 o 
   9   8   3       16.17       18.29     19.09 o 
  10   8   3        0.54        0.53     14.15 o 
  11   8   3        0.93        6.54     20.82 o 
  -9   9   3       24.12        6.72      9.35 o 
  -8   9   3       14.36       25.35     10.46 o 
  -7   9   3        5.24        4.43      7.11 o 
  -6   9   3       29.88       27.71     12.81 o 
  -5   9   3      148.09      174.07     12.49 o 
  -4   9   3      363.83      368.27     17.57 o 
  -3   9   3      215.77      264.27     19.21 o 
  -2   9   3      303.82      298.47     18.88 o 
  -1   9   3      104.47       94.36     12.03 o 
   0   9   3      301.22      307.78     14.72 o 
   1   9   3       45.70       64.74      9.72 o 
   2   9   3        7.74       11.88      7.08 o 
   3   9   3      185.84      213.52     13.35 o 
   4   9   3      214.83      227.11     10.85 o 
   5   9   3      142.98      164.63     12.55 o 
   6   9   3       64.02       58.28      8.17 o 
   7   9   3        8.50       11.85      5.04 o 
   8   9   3        7.49       10.78      4.29 o 
   9   9   3        2.64        6.14     17.49 o 
  10   9   3       13.63       10.14     33.50 o 
  11   9   3       31.15       24.43     41.64 o 
  -9  10   3       49.94       14.70     14.51 o 
  -8  10   3        7.71        6.46      8.57 o 
  -7  10   3      118.06      102.26     14.06 o 
  -6  10   3      242.17      297.04     23.27 o 
  -5  10   3        2.34       -4.96      7.95 o 
  -4  10   3        0.86        6.06      7.13 o 
  -3  10   3      634.27      717.16     24.02 o 
  -2  10   3     1166.76     1228.17     29.73 o 
  -1  10   3     1086.52     1042.60     30.52 o 
   0  10   3      318.29      320.26     25.63 o 
   1  10   3        3.51        0.34      8.81 o 
   2  10   3       71.76       71.28     10.66 o 
   3  10   3      135.66      181.34     12.21 o 
   4  10   3      253.23      242.49     12.73 o 
   5  10   3        1.07        3.51      6.83 o 
   6  10   3        2.07        5.71      6.71 o 
   7  10   3        1.93        1.31      4.53 o 
   8  10   3       13.07        5.05      5.34 o 
   9  10   3       76.89        1.87     16.95 o 
  10  10   3       31.08       25.63     24.83 o 
  -8  11   3       17.17       10.96     13.66 o 
  -7  11   3        0.51        9.92     10.42 o 
  -6  11   3      166.27      193.76     15.05 o 
  -5  11   3      205.97      223.31     19.22 o 
  -4  11   3      458.69      561.02     18.53 o 
  -3  11   3      287.41      309.21     24.36 o 
  -2  11   3      105.09       88.39     15.15 o 
  -1  11   3        9.84        0.04      6.18 o 
   0  11   3      256.72      299.80     21.51 o 
   1  11   3      331.33      326.75     24.56 o 
   2  11   3      726.31      784.17     32.17 o 
   3  11   3      457.53      455.08     21.06 o 
   4  11   3      167.23      199.43     16.14 o 
   5  11   3       89.11       91.51     12.84 o 
   6  11   3        0.14        6.29      7.74 o 
   7  11   3       19.46       13.11     10.95 o 
   8  11   3       48.33       31.22     22.76 o 
   9  11   3       23.89        1.47     16.82 o 
  10  11   3        0.81       -4.00     20.29 o 
  -7  12   3       90.56       91.20     31.80 o 
  -6  12   3       95.63       84.23     29.67 o 
  -5  12   3       65.62       43.15     20.91 o 
  -4  12   3       39.40       33.16     15.43 o 
  -3  12   3        1.26      -14.48     14.48 o 
  -2  12   3      188.54      157.30     23.05 o 
  -1  12   3     1135.96     1243.27     33.83 o 
   0  12   3      476.60      466.46     23.02 o 
   1  12   3      213.38      201.74     27.84 o 
   2  12   3      149.06      122.80     20.42 o 
   3  12   3       12.93       42.99     11.51 o 
   4  12   3       21.09       37.42     12.68 o 
   5  12   3       83.50       94.74     14.22 o 
   6  12   3      229.56      257.83     14.34 o 
   7  12   3      103.22       75.59     49.65 o 
   8  12   3      116.84       79.53     51.45 o 
   9  12   3        9.74        0.80     16.55 o 
  -6  13   3        0.38       -4.17     11.32 o 
  -5  13   3        1.94        5.41     10.90 o 
  -4  13   3       17.32        9.13      9.90 o 
  -3  13   3       99.85       81.96     61.00 o 
  -2  13   3      159.32      182.62    121.73 o 
  -1  13   3       19.85       -5.44     14.31 o 
   0  13   3        4.02        3.74     15.22 o 
   1  13   3       14.53       21.29     12.44 o 
   2  13   3      102.01       72.61     34.84 o 
   3  13   3      313.93      352.20     28.50 o 
   4  13   3      207.37      194.46     19.66 o 
   5  13   3      216.34      229.31     35.04 o 
   6  13   3       19.20        8.39      8.76 o 
   7  13   3        0.15       -0.97      8.16 o 
   8  13   3        4.10        0.73      6.28 o 
  -5  14   3        0.36       16.83     14.58 o 
  -4  14   3       11.92       11.34     11.13 o 
  -3  14   3        8.37        6.71     15.52 o 
  -2  14   3        9.98       22.33     18.86 o 
  -1  14   3       18.55       16.15     32.84 o 
   0  14   3        5.66        6.67     16.68 o 
   1  14   3       17.75       45.24     18.24 o 
   2  14   3       30.67       50.86     21.82 o 
   3  14   3        3.30       -9.76     31.17 o 
   4  14   3       30.61       21.74     16.55 o 
   5  14   3       61.48       68.61     18.55 o 
   6  14   3       37.61       38.95     14.38 o 
   7  14   3        6.89        0.78     11.37 o 
  -4  15   3        1.83       -5.89     10.78 o 
  -3  15   3        3.88        3.61     15.37 o 
  -2  15   3        1.41        5.49     13.96 o 
  -1  15   3       53.13       45.48     18.52 o 
   0  15   3       63.56       63.00     40.31 o 
   2  15   3       19.91        3.38     30.30 o 
   3  15   3       68.83       95.64     17.86 o 
   4  15   3       15.10       26.58     13.54 o 
   5  15   3        0.08      -15.26     15.26 o 
   6  15   3       14.94       37.90     15.85 o 
  -2  16   3        0.56        9.34     37.11 o 
  -1  16   3        8.92      -13.35     24.03 o 
   0  16   3       15.62       30.17     25.63 o 
   1  16   3        6.01      -11.48     21.62 o 
   3  16   3       21.98       50.94     18.13 o 
   4  16   3       59.40       77.77     17.92 o 
  -3 -16   4       49.82       17.62     19.88 o 
  -2 -16   4        9.56        8.65     14.90 o 
  -1 -16   4        0.68        4.88     15.76 o 
   0 -16   4        6.35        1.68     13.18 o 
   1 -16   4       33.85       53.24     28.63 o 
   2 -16   4      106.86       90.72     37.15 o 
  -5 -15   4        7.37       15.53     20.42 o 
  -4 -15   4        1.10        8.66     15.17 o 
  -3 -15   4       35.75        4.93     13.70 o 
  -2 -15   4       68.30       48.56     43.38 o 
  -1 -15   4       92.69       53.51     44.91 o 
   0 -15   4       30.36       15.43     15.33 o 
   1 -15   4        0.01        6.75     17.21 o 
   2 -15   4       13.26       34.86     23.36 o 
   3 -15   4       15.28       34.62     18.22 o 
   4 -15   4        9.06       15.68     13.81 o 
  -7 -14   4       19.56       18.13     12.41 o 
  -6 -14   4       45.77       76.37     18.66 o 
  -5 -14   4       34.14       53.09     14.99 o 
  -4 -14   4        0.58        3.81     10.71 o 
  -3 -14   4       16.12       17.45     17.42 o 
  -2 -14   4       68.03       69.92     51.32 o 
  -1 -14   4       18.43        7.33     14.28 o 
   0 -14   4       66.72       66.64     47.32 o 
   1 -14   4      139.08      180.61     21.40 o 
   2 -14   4       26.13       29.16     16.06 o 
   3 -14   4        1.47       -0.63     10.34 o 
   4 -14   4        0.00       -7.36     11.31 o 
   5 -14   4        2.47       -6.87     12.21 o 
  -8 -13   4        1.81        8.04     10.09 o 
  -7 -13   4        0.70        7.30     12.25 o 
  -6 -13   4       10.45       29.05     14.75 o 
  -5 -13   4        5.22        6.23     10.14 o 
  -4 -13   4      109.26      127.80     24.49 o 
  -3 -13   4      183.42      211.68     22.06 o 
  -2 -13   4      115.10      141.06     27.77 o 
  -1 -13   4       95.30      101.56     17.51 o 
   0 -13   4        0.36      -11.15     15.62 o 
   1 -13   4      161.79      187.85     19.85 o 
   2 -13   4      147.62      178.01     20.63 o 
   3 -13   4      288.74      355.37     29.50 o 
   4 -13   4      201.52      116.56     52.96 o 
   5 -13   4       91.83       53.55     29.06 o 
   6 -13   4       39.96        2.10      9.17 o 
   7 -13   4       14.81       -0.36      7.62 o 
  -8 -12   4        1.13        3.17     10.00 o 
  -7 -12   4        0.03        0.82      7.27 o 
  -6 -12   4        5.25       18.31     10.33 o 
  -5 -12   4      141.07      170.01     18.40 o 
  -4 -12   4      169.58      152.06     19.09 o 
  -3 -12   4       74.82       77.48     14.09 o 
  -2 -12   4        2.90        3.21     10.81 o 
  -1 -12   4       53.06       43.29     13.81 o 
   0 -12   4      366.40      407.19     28.70 o 
   1 -12   4      227.76      246.60     19.60 o 
   2 -12   4       48.61       55.26     14.96 o 
   3 -12   4       15.30        8.65     19.40 o 
   4 -12   4       23.48        1.24      7.91 o 
   5 -12   4       43.85       21.39     11.67 o 
   6 -12   4      163.26       -0.61     12.86 o 
   7 -12   4      139.78        4.32     11.18 o 
  -9 -11   4       22.84       20.02     16.55 o 
  -8 -11   4        0.86       -5.18      9.21 o 
  -7 -11   4        7.20       11.06     10.41 o 
  -6 -11   4      117.45      169.88     14.00 o 
  -5 -11   4       16.07       26.83     10.18 o 
  -4 -11   4        8.67       -2.02      8.54 o 
  -3 -11   4       37.94       52.27     11.78 o 
  -2 -11   4       39.02       29.83     13.69 o 
  -1 -11   4      487.53      527.98     24.76 o 
   0 -11   4      531.96      568.97     22.39 o 
   1 -11   4        5.58        9.16     10.27 o 
   2 -11   4       30.08       16.40     14.24 o 
   3 -11   4      165.21      186.05     17.53 o 
   4 -11   4       79.51       77.38     12.04 o 
   5 -11   4      184.27      215.29     18.62 o 
   6 -11   4      165.87      188.73     54.62 o 
   7 -11   4       47.41        2.99     11.83 o 
   8 -11   4        0.47        1.50      9.80 o 
  -9 -10   4       50.81       36.44     30.30 o 
  -8 -10   4      102.01       58.76     50.25 o 
  -7 -10   4      130.34      135.46     17.15 o 
  -6 -10   4       25.39       37.72     11.95 o 
  -5 -10   4        7.18        5.85      9.46 o 
  -4 -10   4      169.03      204.47     16.94 o 
  -3 -10   4      122.64      125.62     15.50 o 
  -2 -10   4      306.28      316.80     19.21 o 
  -1 -10   4      123.56      104.80     13.04 o 
   0 -10   4      116.89       99.01     15.31 o 
   1 -10   4        1.04        8.08      8.87 o 
   2 -10   4        7.42        8.91     11.23 o 
   3 -10   4      119.14      104.65     16.50 o 
   4 -10   4       28.68       49.51     11.30 o 
   5 -10   4        0.02        1.30      6.54 o 
   6 -10   4       43.41       43.95     13.32 o 
   7 -10   4      170.46      128.32     40.19 o 
   8 -10   4       96.10       49.27     25.16 o 
   9 -10   4       16.90        8.04      9.06 o 
  -9  -9   4       25.42       17.89     18.02 o 
  -8  -9   4       13.22        0.34      4.99 o 
  -7  -9   4        1.97       -0.81      8.68 o 
  -6  -9   4      108.40      118.96     10.83 o 
  -5  -9   4      289.21      328.43     17.15 o 
  -4  -9   4      274.21      293.00     13.77 o 
  -3  -9   4       73.50       77.77     12.33 o 
  -2  -9   4        0.97       -8.05      8.05 o 
  -1  -9   4       10.30        9.95      8.06 o 
   0  -9   4      232.41      262.67     14.67 o 
   1  -9   4       51.95       50.78     12.16 o 
   2  -9   4      182.69      177.16     13.44 o 
   3  -9   4      208.06      225.26     14.88 o 
   4  -9   4        0.88        7.05      6.89 o 
   5  -9   4      116.87      132.32     12.11 o 
   6  -9   4        9.41        3.38      6.79 o 
   7  -9   4       10.09       15.76      8.34 o 
   8  -9   4       31.81       13.43     11.50 o 
   9  -9   4       18.65        9.14      8.27 o 
 -10  -8   4        6.44        9.21      9.21 o 
  -9  -8   4       47.49       57.74     14.34 o 
  -8  -8   4       23.41       20.25      7.17 o 
  -7  -8   4      343.76      369.68     15.68 o 
  -6  -8   4       68.51      106.44     24.16 o 
  -5  -8   4       58.26       60.78     10.59 o 
  -4  -8   4      109.95      112.26     11.74 o 
  -3  -8   4      206.50      202.37     11.50 o 
  -2  -8   4      113.85      118.18     10.27 o 
  -1  -8   4      867.46      896.49     23.03 o 
   0  -8   4        9.03        5.41      7.96 o 
   1  -8   4       69.65       91.11     10.31 o 
   2  -8   4       47.51       43.33      9.18 o 
   3  -8   4       10.29       11.58      8.21 o 
   4  -8   4       71.04       57.55      9.22 o 
   5  -8   4      207.77      197.27     11.08 o 
   6  -8   4       22.53       14.42      7.05 o 
   7  -8   4      181.87      199.60     11.58 o 
   8  -8   4      110.02       55.16     25.35 o 
   9  -8   4        4.76        1.93      6.19 o 
  10  -8   4        1.51       -0.77      8.20 o 
 -10  -7   4        0.13       -0.97      4.43 o 
  -9  -7   4       15.72        9.82     12.44 o 
  -8  -7   4      205.56      225.71     15.88 o 
  -7  -7   4      344.59      404.62     17.95 o 
  -6  -7   4      454.58      533.95     17.13 o 
  -5  -7   4      378.77      392.91     12.85 o 
  -4  -7   4      124.51      130.64     17.22 o 
  -3  -7   4       24.79       20.53      8.28 o 
  -2  -7   4       10.51       13.89      7.82 o 
  -1  -7   4     2998.40     2962.93     46.34 o 
   0  -7   4     4277.84     3963.52     47.93 o 
   1  -7   4      329.87      379.40     13.75 o 
   2  -7   4      340.16      320.56     14.94 o 
   3  -7   4        2.84       11.69      7.01 o 
   4  -7   4       21.02       18.15      6.34 o 
   5  -7   4      246.83      251.65     11.89 o 
   6  -7   4      109.32      111.23     10.96 o 
   7  -7   4        4.72        8.48      6.05 o 
   8  -7   4        0.31        1.60      4.85 o 
   9  -7   4       16.79       19.97      8.39 o 
  10  -7   4      104.56      117.17     32.38 o 
 -10  -6   4      145.14      145.80     81.75 o 
  -9  -6   4      269.83      319.52     18.09 o 
  -8  -6   4      105.22      119.31     12.81 o 
  -7  -6   4       28.50       35.22      8.08 o 
  -6  -6   4      288.62      282.85     12.61 o 
  -5  -6   4      533.39      564.85     13.49 o 
  -4  -6   4      740.16      714.23     17.30 o 
  -3  -6   4     3397.36     3447.93     79.15 o 
  -2  -6   4     2467.84     2357.29     30.30 o 
  -1  -6   4     4023.54     3841.72     47.50 o 
   0  -6   4        2.67        4.84      5.52 o 
   1  -6   4     3513.06     3565.80     41.33 o 
   2  -6   4     2021.82     1913.07     26.41 o 
   3  -6   4     1622.84     1508.71     20.55 o 
   4  -6   4     2482.64     2445.14     27.14 o 
   5  -6   4      805.02      808.47     20.13 o 
   6  -6   4       17.69        9.95      5.44 o 
   7  -6   4       79.46       75.55      8.49 o 
   8  -6   4        8.58        6.43      5.32 o 
   9  -6   4      103.20      117.84     34.67 o 
  10  -6   4       42.51       36.67     10.86 o 
  11  -6   4        1.02        2.80     17.22 o 
 -10  -5   4       44.13       21.97     15.18 o 
  -9  -5   4       78.94       95.67      6.88 o 
  -8  -5   4        4.28        8.04      8.16 o 
  -7  -5   4      385.72      391.22     16.02 o 
  -6  -5   4     1388.93     1414.55     32.17 o 
  -5  -5   4      484.47      474.31     13.33 o 
  -4  -5   4        6.69        8.72      4.67 o 
  -3  -5   4      110.02      100.38      7.08 o 
  -2  -5   4      129.80      131.79      8.87 o 
  -1  -5   4     2538.21     2427.14     28.88 o 
   0  -5   4     4943.25     4901.01     51.77 o 
   1  -5   4     2393.52     2264.73     29.03 o 
   2  -5   4     4106.38     3658.04     67.74 o 
   3  -5   4      953.85      963.55     14.71 o 
   4  -5   4     1211.75     1181.81     17.02 o 
   5  -5   4      222.42      210.17      8.57 o 
   6  -5   4     1635.55     1722.62     28.38 o 
   7  -5   4      409.85      399.64     13.50 o 
   8  -5   4        4.16        0.63      3.78 o 
   9  -5   4       35.85       41.90     13.12 o 
  10  -5   4       79.75       74.79     22.09 o 
  11  -5   4        8.20       -0.13     20.96 o 
 -10  -4   4        2.77        0.00      3.90 o 
  -9  -4   4       18.49        3.89      5.73 o 
  -8  -4   4        3.84        2.64      3.92 o 
  -7  -4   4       35.33       37.92     10.94 o 
  -6  -4   4      298.73      302.46     13.48 o 
  -5  -4   4      193.98      187.45      9.16 o 
  -4  -4   4      120.66       98.88      6.42 o 
  -3  -4   4      132.46      110.21     11.68 o 
  -2  -4   4      540.73      515.46     10.57 o 
  -1  -4   4     3695.45     3539.57     87.03 o 
   0  -4   4     4028.31     4008.41     43.74 o 
   1  -4   4        0.03        5.55      4.95 o 
   2  -4   4       15.75        3.36      4.57 o 
   3  -4   4     1218.74     1163.45     13.71 o 
   4  -4   4     1361.38     1253.89     14.68 o 
   5  -4   4      805.09      895.78     13.56 o 
   6  -4   4      963.81      862.81     17.27 o 
   7  -4   4      657.25      648.36     10.67 o 
   8  -4   4      258.62      232.95     12.55 o 
   9  -4   4       47.97       48.76      7.09 o 
  10  -4   4        8.64        8.85      6.47 o 
  11  -4   4       14.30        2.07     11.65 o 
 -10  -3   4        0.60        3.35      4.10 o 
  -9  -3   4        1.67        2.16      3.62 o 
  -8  -3   4      205.91      223.52      9.33 o 
  -7  -3   4      190.12      207.08      8.69 o 
  -6  -3   4       89.16      101.44     10.01 o 
  -5  -3   4       13.44       19.09      6.81 o 
  -4  -3   4      336.19      340.59      8.59 o 
  -3  -3   4      142.16      155.45      7.56 o 
  -2  -3   4      147.76      150.90      7.80 o 
  -1  -3   4     1311.81     1224.25     16.09 o 
   0  -3   4     3427.21     3402.71     44.78 o 
   1  -3   4      322.70      274.40      9.01 o 
   2  -3   4      153.19      119.97      5.91 o 
   3  -3   4     1365.15     1444.43     14.34 o 
   4  -3   4     1126.11     1086.31     24.78 o 
   5  -3   4       28.02       44.98      4.27 o 
   6  -3   4      662.46      605.26     11.63 o 
   7  -3   4      158.90      176.12      5.42 o 
   8  -3   4      170.52      193.53      7.43 o 
   9  -3   4      195.16      224.37     18.82 o 
  10  -3   4        0.01        4.57     12.49 o 
  11  -3   4        0.27        0.90     10.62 o 
  12  -3   4        4.27        5.32     14.49 o 
 -12  -2   4       36.60        2.27     14.95 o 
 -10  -2   4       13.85       12.99      7.02 o 
  -9  -2   4       46.54       56.53      8.99 o 
  -8  -2   4       12.18       15.64      5.03 o 
  -7  -2   4       11.37        7.27      4.39 o 
  -6  -2   4       24.76       21.37      4.59 o 
  -5  -2   4      119.43      125.51      6.68 o 
  -4  -2   4      122.27      144.95      9.08 o 
  -3  -2   4       96.15      141.01      5.99 o 
  -2  -2   4     2577.16     2463.39     58.93 o 
  -1  -2   4     5282.81     5311.70     51.98 o 
   0  -2   4      259.40      221.95      6.79 o 
   1  -2   4      999.55     1054.42     14.68 o 
   2  -2   4     3048.90     2914.59     25.24 o 
   3  -2   4     5316.41     5194.30     35.46 o 
   4  -2   4     1545.83     1627.03     13.23 o 
   5  -2   4      450.56      366.66      5.89 o 
   6  -2   4      264.67      267.08      4.90 o 
   7  -2   4      569.19      609.29     10.87 o 
   8  -2   4       99.44      109.76      5.34 o 
   9  -2   4       88.67      114.99     15.29 o 
  10  -2   4      175.93      204.18    145.29 o 
  11  -2   4      166.56      152.09    104.85 o 
  12  -2   4       16.92       17.49     23.89 o 
 -12  -1   4       20.54       -1.87     24.03 o 
 -11  -1   4       48.26        0.27     10.95 o 
 -10  -1   4       24.57       28.59      7.91 o 
  -9  -1   4       19.46       24.72      6.20 o 
  -8  -1   4       35.27       47.54      7.51 o 
  -7  -1   4      186.55      175.94      6.69 o 
  -6  -1   4        6.62       15.04      5.14 o 
  -5  -1   4       23.22       15.66      3.44 o 
  -4  -1   4      311.55      281.45     14.01 o 
  -3  -1   4      863.54      834.36     16.95 o 
  -2  -1   4      158.13      157.10      8.41 o 
  -1  -1   4      682.54      649.37     10.29 o 
   0  -1   4     4095.68     3749.58     89.83 o 
   1  -1   4      310.82      271.38      6.23 o 
   2  -1   4     8557.48     8237.19     89.53 o 
   3  -1   4      804.56      845.74      7.88 o 
   4  -1   4      185.02      209.67      4.08 o 
   5  -1   4     1830.91     1837.39     22.69 o 
   6  -1   4      571.02      599.48     12.82 o 
   7  -1   4     1110.34     1004.57     27.40 o 
   8  -1   4     1536.28     1674.68     55.33 o 
   9  -1   4       68.07       52.54     16.03 o 
  10  -1   4       47.18       23.76     22.49 o 
  11  -1   4       23.80       50.05     23.22 o 
  12  -1   4      139.90      151.63     51.25 o 
 -11   0   4       28.49       -3.07     13.61 o 
 -10   0   4        2.47        1.51      4.25 o 
  -9   0   4        7.61       11.54      4.82 o 
  -8   0   4      360.57      359.16      9.29 o 
  -7   0   4     2300.91     2553.50     35.49 o 
  -6   0   4     1315.87     1352.23     18.12 o 
  -5   0   4      660.33      676.02      9.42 o 
  -4   0   4     2087.87     2201.23     23.34 o 
  -3   0   4       14.80       33.77      3.43 o 
  -2   0   4      962.20      938.20     12.01 o 
   0   0   4     2997.55     2848.62     24.33 o 
   1   0   4    13717.95    13769.30    219.49 o 
   2   0   4     3464.37     3297.53     20.77 o 
   3   0   4     1128.54     1040.88      8.07 o 
   4   0   4       44.59       31.32      2.13 o 
   5   0   4      834.24      825.33      8.17 o 
   6   0   4      751.30      743.47     36.84 o 
   7   0   4      209.65      247.92     16.49 o 
   8   0   4       29.69       14.97      9.77 o 
   9   0   4      156.59      194.47     37.51 o 
  10   0   4      258.57      402.70     32.57 o 
  11   0   4      132.02      149.09     29.23 o 
  12   0   4       29.96       70.88     27.63 o 
 -11   1   4       26.66       -1.47     12.28 o 
 -10   1   4      118.38      148.03     14.31 o 
  -9   1   4       99.31      135.96      9.00 o 
  -8   1   4      105.02      154.68     10.00 o 
  -7   1   4     1417.14     1409.04     22.08 o 
  -6   1   4        0.77        3.35      4.23 o 
  -5   1   4      154.73      174.39      8.20 o 
  -4   1   4     1250.11     1144.44     14.58 o 
  -3   1   4    10672.32    10980.04    100.75 o 
  -2   1   4     3860.50     3799.99     41.11 o 
  -1   1   4      136.40      112.92      8.14 o 
   0   1   4     4191.13     4095.57     34.04 o 
   1   1   4     1472.57     1404.56     11.32 o 
   2   1   4     2517.45     2307.03     18.13 o 
   3   1   4      674.54      664.29      6.24 o 
   4   1   4      885.79      878.54      9.02 o 
   5   1   4      999.29     1028.70     17.93 o 
   6   1   4      186.30      201.82     11.42 o 
   7   1   4       44.99       58.73     14.82 o 
   8   1   4      229.92      179.52     21.22 o 
   9   1   4      704.91      776.70     52.46 o 
  10   1   4       26.79       43.25     20.69 o 
  11   1   4        0.25        4.27     26.70 o 
  12   1   4       22.98       57.13     27.63 o 
 -11   2   4       32.85       17.90      7.45 o 
 -10   2   4       56.86       54.65      9.40 o 
  -9   2   4       69.84       68.33     11.82 o 
  -8   2   4      101.94      130.65      9.52 o 
  -7   2   4      154.40      144.69     14.08 o 
  -6   2   4     1189.68     1248.73     22.41 o 
  -5   2   4     1831.11     1965.41     20.37 o 
  -4   2   4     3906.85     4200.83     49.01 o 
  -3   2   4        5.18       15.26      2.28 o 
  -2   2   4     1300.93     1349.78     11.66 o 
  -1   2   4        9.10       20.20      4.44 o 
   0   2   4      206.04      209.01     19.75 o 
   1   2   4      153.63      143.61      3.65 o 
   2   2   4     1097.20     1007.36     12.99 o 
   3   2   4       48.66       34.22      3.95 o 
   4   2   4      189.18      149.87      6.55 o 
   5   2   4       80.07      122.00     19.09 o 
   6   2   4       68.11       87.56     13.35 o 
   7   2   4        3.10        8.01     17.49 o 
   8   2   4       36.71       66.07     17.62 o 
   9   2   4       13.31       -0.67     11.48 o 
  10   2   4        0.39        9.21     16.68 o 
  11   2   4        0.29      -12.55     19.22 o 
  12   2   4        1.05       -8.94     20.56 o 
 -11   3   4       19.68       14.20      8.02 o 
 -10   3   4        6.13        3.59      7.56 o 
  -9   3   4      123.56      154.60     11.73 o 
  -8   3   4       98.33      104.43     11.75 o 
  -7   3   4      373.88      375.71     14.60 o 
  -6   3   4       53.71       83.45      5.93 o 
  -5   3   4      133.56      140.84      6.55 o 
  -4   3   4     1718.10     1763.22     29.32 o 
  -3   3   4     1436.27     1339.76     23.42 o 
  -2   3   4     3382.54     3406.13     54.94 o 
  -1   3   4     3596.27     3423.80     36.24 o 
   0   3   4     1327.08     1257.44     16.14 o 
   1   3   4        1.85       -0.59      2.59 o 
   2   3   4        3.70        8.88      2.83 o 
   3   3   4      299.80      254.07      5.76 o 
   4   3   4      223.15      221.59      3.82 o 
   5   3   4      411.21      480.09     11.41 o 
   6   3   4       32.33       48.32     12.28 o 
   7   3   4      135.08      163.37     28.30 o 
   8   3   4       29.80       26.43     15.08 o 
   9   3   4       76.57       61.67     20.15 o 
  10   3   4        0.20       -4.00     24.29 o 
  11   3   4       10.89       17.08     20.29 o 
  12   3   4       12.46       20.29     37.64 o 
 -11   4   4        0.27        0.53      7.88 o 
 -10   4   4        2.11        9.54      8.30 o 
  -9   4   4        1.47        3.17      5.70 o 
  -8   4   4       12.96       10.69      5.94 o 
  -7   4   4      531.95      612.19     14.48 o 
  -6   4   4     1006.81      964.91     18.85 o 
  -5   4   4       21.37       36.02      6.18 o 
  -4   4   4      101.65       94.69      5.96 o 
  -3   4   4     3007.70     3118.68     33.12 o 
  -2   4   4     1888.53     1897.98     24.07 o 
  -1   4   4     1986.99     1739.04     21.90 o 
   0   4   4      675.24      644.43     27.30 o 
   1   4   4     3932.62     3521.50     59.53 o 
   2   4   4     1125.46     1132.92     14.01 o 
   3   4   4      247.08      245.66      8.01 o 
   4   4   4     2846.28     3007.74     23.74 o 
   5   4   4      717.29      650.86     10.55 o 
   6   4   4      460.30      425.65     20.96 o 
   7   4   4       46.89       76.35     25.23 o 
   8   4   4       24.27       42.71     16.95 o 
   9   4   4       48.15       35.10     18.29 o 
  10   4   4       31.02       46.45     22.16 o 
  11   4   4       14.55       41.78     23.76 o 
  12   4   4        0.34      -18.29     24.03 o 
 -11   5   4        6.08        9.48     18.55 o 
 -10   5   4       85.81       99.14     16.13 o 
  -9   5   4       42.85       46.33     10.41 o 
  -8   5   4       37.70       44.56      7.73 o 
  -7   5   4       87.11       95.36      9.08 o 
  -6   5   4      386.30      387.69     11.03 o 
  -5   5   4      153.95      166.46     12.00 o 
  -4   5   4      865.25      875.21     13.09 o 
  -3   5   4     3241.08     3174.57     31.07 o 
  -2   5   4     2569.35     2429.42     40.84 o 
  -1   5   4      233.20      241.75      9.82 o 
   0   5   4      938.96      916.23     17.77 o 
   1   5   4      169.88      129.25      7.54 o 
   2   5   4     2611.57     2515.61     63.60 o 
   3   5   4     5861.37     5795.47     56.30 o 
   4   5   4     1416.53     1273.83     18.09 o 
   5   5   4      423.53      383.43      6.02 o 
   6   5   4       94.07      104.50      4.85 o 
   7   5   4      169.85      171.92     20.15 o 
   8   5   4      359.40      485.85     44.18 o 
   9   5   4      219.17      304.46     28.70 o 
  10   5   4      127.15      173.92     28.56 o 
  11   5   4       21.36       20.82     22.02 o 
  12   5   4        1.87        0.93     17.49 o 
 -10   6   4       50.80       39.72     13.64 o 
  -9   6   4        4.70        4.00      8.25 o 
  -8   6   4        8.25       12.85      9.01 o 
  -7   6   4        4.87       17.79      8.80 o 
  -6   6   4      278.42      290.16     13.71 o 
  -5   6   4      310.62      358.60     13.68 o 
  -4   6   4      543.80      599.16     13.78 o 
  -3   6   4      420.45      451.83     10.17 o 
  -2   6   4      521.16      510.12     14.35 o 
  -1   6   4     3065.16     3040.54     37.75 o 
   0   6   4     6337.10     6273.35     70.91 o 
   1   6   4     1239.03     1153.71     20.39 o 
   2   6   4     1059.81     1090.34     18.98 o 
   3   6   4      683.09      633.32     11.75 o 
   4   6   4      320.71      293.66      9.26 o 
   5   6   4      682.55      695.43     10.71 o 
   6   6   4     1250.69     1243.40     22.92 o 
   7   6   4     1579.00     1505.24     39.48 o 
   8   6   4      385.44      426.05     30.70 o 
   9   6   4       19.43       40.98     32.57 o 
  10   6   4        1.02       -0.40     20.56 o 
  11   6   4        7.17       -6.41     19.35 o 
 -10   7   4        5.70       -1.54      8.21 o 
  -9   7   4       16.56       17.96      8.32 o 
  -8   7   4      290.29      340.37     17.62 o 
  -7   7   4      165.92      189.91     14.28 o 
  -6   7   4       57.15       47.24      7.83 o 
  -5   7   4        4.38        8.53      6.80 o 
  -4   7   4       23.33       22.48      6.54 o 
  -3   7   4       92.63       85.93     10.57 o 
  -2   7   4        3.86        4.27      6.61 o 
  -1   7   4     1531.03     1580.47     34.16 o 
   0   7   4      744.67      717.82     16.42 o 
   1   7   4       29.04       31.80      8.41 o 
   2   7   4      374.54      374.82     13.33 o 
   3   7   4      317.68      279.38     14.58 o 
   4   7   4      754.06      730.99     13.50 o 
   5   7   4       88.18      107.96      6.27 o 
   6   7   4       15.00       13.65      4.69 o 
   7   7   4      116.71      132.20      5.59 o 
   8   7   4        0.58        2.22      3.47 o 
   9   7   4       59.26        1.74     14.55 o 
  10   7   4       41.47       48.18     24.03 o 
  11   7   4      102.65      162.17     51.25 o 
 -10   8   4       15.76       17.97     12.89 o 
  -9   8   4       76.09       83.86     11.50 o 
  -8   8   4      179.72      202.61     12.72 o 
  -7   8   4       82.88       90.84     11.11 o 
  -6   8   4        8.43        1.07      6.48 o 
  -5   8   4       90.77      109.25      9.77 o 
  -4   8   4      261.13      258.43     10.93 o 
  -3   8   4      336.16      356.15     19.26 o 
  -2   8   4       34.73       46.32     10.14 o 
  -1   8   4       27.33       32.70      8.96 o 
   0   8   4      262.74      238.49     12.55 o 
   1   8   4      448.41      488.68     17.16 o 
   2   8   4      491.51      499.47     14.16 o 
   3   8   4      266.73      283.16     10.99 o 
   4   8   4       10.89       17.69      9.25 o 
   5   8   4       36.65       37.26      7.09 o 
   6   8   4      238.92      267.34      8.71 o 
   7   8   4        0.85       -2.86      3.69 o 
   8   8   4        6.42       13.73      4.62 o 
   9   8   4        4.60       -0.53     20.82 o 
  10   8   4       24.65       71.14     26.43 o 
  11   8   4        0.78      -16.02     24.03 o 
  -9   9   4        3.10       -8.81      8.81 o 
  -8   9   4        7.11       25.81     13.07 o 
  -7   9   4      114.71      124.14     15.56 o 
  -6   9   4        6.66        9.95      7.43 o 
  -5   9   4       52.05       49.47     13.15 o 
  -4   9   4      330.41      328.34     15.16 o 
  -3   9   4       11.73       16.85     10.14 o 
  -2   9   4        2.24        5.57      8.40 o 
  -1   9   4       69.66       56.89     11.14 o 
   0   9   4       13.60       16.12     10.53 o 
   1   9   4       24.02       22.07      9.80 o 
   2   9   4        3.30        2.22      5.90 o 
   3   9   4      121.24      176.18     29.23 o 
   4   9   4        2.87        6.77      5.80 o 
   5   9   4      174.25      170.52     11.22 o 
   6   9   4        8.39        4.90      4.80 o 
   7   9   4      139.68      150.20      9.11 o 
   8   9   4       25.78       10.84      4.12 o 
   9   9   4       29.94        0.27     13.08 o 
  10   9   4        1.46       -1.33     16.82 o 
  -9  10   4        5.33        1.85      9.34 o 
  -8  10   4       16.38       16.29     11.82 o 
  -7  10   4       66.76       76.40     13.08 o 
  -6  10   4        6.12        7.96      9.41 o 
  -5  10   4        5.45       16.45      9.07 o 
  -4  10   4       60.59       97.54     11.63 o 
  -3  10   4       40.25       45.66     15.99 o 
  -2  10   4      448.29      371.81     31.28 o 
  -1  10   4        3.28       -1.41      7.69 o 
   0  10   4      181.82      226.11     15.34 o 
   1  10   4      113.87      114.18     12.50 o 
   2  10   4       61.48       75.51     11.04 o 
   3  10   4        5.05        2.60      6.51 o 
   4  10   4        2.38       -1.16      5.51 o 
   5  10   4       52.03       50.35     10.24 o 
   6  10   4       35.44       48.97      7.82 o 
   7  10   4        2.77        3.88      5.65 o 
   8  10   4        4.44       -0.49      5.23 o 
   9  10   4        7.25        2.54     26.70 o 
  10  10   4        0.63        1.33     27.50 o 
  -8  11   4      105.02       43.32     43.59 o 
  -7  11   4      180.76      161.39     58.29 o 
  -6  11   4      129.52      139.68     43.37 o 
  -5  11   4       51.84       60.50     11.20 o 
  -4  11   4       84.01       89.87     12.68 o 
  -3  11   4      216.21      193.52     18.54 o 
  -2  11   4      331.90      376.35     25.08 o 
  -1  11   4      281.50      345.87     32.77 o 
   0  11   4       48.41       38.05     12.13 o 
   1  11   4      162.19      165.34     18.11 o 
   2  11   4       13.92       24.83     10.43 o 
   3  11   4      272.22      266.34     18.89 o 
   4  11   4      357.61      349.18     18.94 o 
   5  11   4       42.94       51.16      9.67 o 
   6  11   4        9.57       15.18      8.69 o 
   7  11   4        0.20       -0.65      4.85 o 
   8  11   4        0.18       -2.21      5.14 o 
   9  11   4       23.13       -0.13     14.15 o 
  -7  12   4        1.97       12.14     15.19 o 
  -6  12   4       55.03       15.82     13.26 o 
  -5  12   4       92.69       82.66     31.70 o 
  -4  12   4      266.45      294.64     21.28 o 
  -3  12   4      330.83      403.41     24.36 o 
  -2  12   4      588.69      636.96     31.90 o 
  -1  12   4      197.95      210.55     28.43 o 
   0  12   4       14.01       -0.93      8.96 o 
   1  12   4      184.73      204.35     21.25 o 
   2  12   4      191.41      179.92     25.89 o 
   3  12   4      469.24      539.91     20.84 o 
   4  12   4      176.82      212.77     15.07 o 
   5  12   4       41.22       44.90     12.86 o 
   6  12   4        0.65        1.11      6.17 o 
   7  12   4        3.76        2.92      6.50 o 
   8  12   4       30.66       17.30     14.28 o 
   9  12   4       27.40       -1.87     18.15 o 
  -6  13   4       66.03       60.51     40.44 o 
  -5  13   4       66.17       49.48     28.29 o 
  -4  13   4      142.86       95.91     42.01 o 
  -3  13   4       43.12       12.44     17.42 o 
  -2  13   4      140.81       54.99     58.20 o 
  -1  13   4      362.75      393.20     52.52 o 
   0  13   4      509.22      574.15     26.31 o 
   1  13   4      233.73      236.58     23.34 o 
   2  13   4      198.60      239.32     22.22 o 
   3  13   4       52.80       25.43     15.19 o 
   4  13   4        1.44      -12.78     12.78 o 
   5  13   4       62.20       77.60     17.29 o 
   6  13   4      109.10       96.07     15.58 o 
   7  13   4      117.56      135.27     26.16 o 
   8  13   4       71.24       35.91     27.70 o 
  -5  14   4        0.16        3.36     11.70 o 
  -4  14   4        0.52       14.04     12.60 o 
  -3  14   4       37.60       22.57     21.82 o 
  -2  14   4       24.55       27.33     21.96 o 
  -1  14   4        0.14       -5.16     12.69 o 
   0  14   4        0.05        7.62     15.52 o 
   1  14   4        6.76        3.72     10.94 o 
   2  14   4      145.40      186.33     22.56 o 
   3  14   4      114.94      122.33     19.88 o 
   4  14   4       23.42       39.73     21.69 o 
   5  14   4       17.23       25.48     11.69 o 
   6  14   4        0.28        8.77      9.57 o 
   7  14   4        0.97        1.42      8.77 o 
  -4  15   4        0.69        4.58     11.21 o 
  -3  15   4        1.73        5.96     14.96 o 
  -2  15   4       43.91       28.54     25.43 o 
  -1  15   4      101.99       77.77     25.36 o 
   0  15   4       13.01       37.83     16.92 o 
   1  15   4        2.41      -12.39     14.19 o 
   2  15   4        0.09        5.61     26.76 o 
   3  15   4       18.79       20.51     17.65 o 
   4  15   4      112.98      156.90     18.96 o 
   5  15   4       92.19      135.67     19.55 o 
   6  15   4       19.35       24.11     25.56 o 
  -2  16   4        0.42       -2.38     24.83 o 
  -1  16   4        2.54       12.86     19.32 o 
   0  16   4        6.86       18.26     34.90 o 
   1  16   4       33.12       20.50     16.93 o 
   2  16   4       59.69       80.97     19.86 o 
   3  16   4       86.65      121.93     20.93 o 
   4  16   4       21.88        3.78     17.75 o 
  -2 -16   5       50.29       30.30     22.51 o 
  -1 -16   5       46.53       25.93     28.63 o 
   0 -16   5       29.39       13.18     20.76 o 
   1 -16   5        7.48        7.32     15.91 o 
  -5 -15   5        2.95       30.54     15.24 o 
  -4 -15   5       23.94       28.69     21.89 o 
  -3 -15   5       50.17       17.52     23.09 o 
  -2 -15   5       39.17       12.14     18.75 o 
  -1 -15   5       23.57        7.47     16.50 o 
   0 -15   5       14.14       16.95     19.82 o 
   1 -15   5       42.19       52.71     18.71 o 
   2 -15   5       55.72       62.74     20.26 o 
   3 -15   5       14.40       20.34     17.79 o 
   4 -15   5        0.58        4.61     12.51 o 
  -6 -14   5        0.10       19.73     15.42 o 
  -5 -14   5       14.95       11.84     20.82 o 
  -4 -14   5       46.76       25.25     18.09 o 
  -3 -14   5       73.31       33.82     39.51 o 
  -2 -14   5       24.26       13.14     13.60 o 
  -1 -14   5       39.92       35.64     34.84 o 
   0 -14   5       32.27       23.75     26.09 o 
   1 -14   5        0.18      -13.00     14.31 o 
   2 -14   5       34.27       18.15     15.27 o 
   3 -14   5       16.15       20.09     19.32 o 
   4 -14   5        2.59       -1.11     12.19 o 
   5 -14   5       14.12       14.05     12.96 o 
  -7 -13   5       28.38       55.39     16.65 o 
  -6 -13   5       47.85       79.01     18.05 o 
  -5 -13   5       38.74       77.27     18.15 o 
  -4 -13   5        9.47       -5.24     13.05 o 
  -3 -13   5        0.72       -4.76     10.83 o 
  -2 -13   5       22.75       12.92     12.61 o 
  -1 -13   5       52.35       31.75     30.37 o 
   0 -13   5      208.42      254.53     21.38 o 
   1 -13   5      282.88      301.10     22.77 o 
   2 -13   5      168.32      210.12     26.24 o 
   3 -13   5       29.91       29.91     15.95 o 
   4 -13   5       10.59        2.60      9.28 o 
   5 -13   5       13.38        7.02     10.22 o 
   6 -13   5       77.47        3.33     10.68 o 
  -8 -12   5        3.47        4.53     10.47 o 
  -7 -12   5        7.40        4.48      9.05 o 
  -6 -12   5       11.38       11.70     12.53 o 
  -5 -12   5        8.33       21.13     13.82 o 
  -4 -12   5       27.58       42.70     13.05 o 
  -3 -12   5      224.55      259.12     28.56 o 
  -2 -12   5      197.76      212.26     22.82 o 
  -1 -12   5      615.99      634.93     30.00 o 
   0 -12   5      300.60      307.67     20.80 o 
   1 -12   5       19.48       20.40     12.76 o 
   2 -12   5      212.67      233.57     27.03 o 
   3 -12   5      338.65      406.01     23.12 o 
   4 -12   5      260.71      273.29     19.58 o 
   5 -12   5      263.45      317.27     20.91 o 
   6 -12   5      122.58       64.77     45.44 o 
   7 -12   5       46.83        2.41      8.75 o 
  -9 -11   5        4.63       -1.17      7.03 o 
  -8 -11   5        6.77        0.06      5.70 o 
  -7 -11   5        0.02        6.83     10.18 o 
  -6 -11   5        9.24       14.03      9.75 o 
  -5 -11   5       64.76       79.06     12.93 o 
  -4 -11   5      105.95      106.88     13.99 o 
  -3 -11   5       52.16       62.90     15.33 o 
  -2 -11   5      129.67      123.36     14.80 o 
  -1 -11   5      199.64      177.85     17.08 o 
   0 -11   5      305.95      278.27     38.77 o 
   1 -11   5     1146.10     1211.17     31.42 o 
   2 -11   5      467.05      511.70     22.40 o 
   3 -11   5       49.23       33.50     15.08 o 
   4 -11   5      113.46      130.55     13.74 o 
   5 -11   5        9.55        8.33      9.23 o 
   6 -11   5       89.59       91.24     33.77 o 
   7 -11   5      105.83        4.61      8.86 o 
   8 -11   5       76.27        0.13      7.49 o 
  -9 -10   5        0.24       -3.87     17.75 o 
  -8 -10   5        2.79       -1.99      6.93 o 
  -7 -10   5        1.76       -4.11     12.16 o 
  -6 -10   5       21.13       42.16     12.09 o 
  -5 -10   5       16.52        5.28      9.08 o 
  -4 -10   5      144.58      159.82     15.96 o 
  -3 -10   5       53.67       45.74     11.03 o 
  -2 -10   5        4.49        4.57      9.87 o 
  -1 -10   5      683.26      672.19     24.63 o 
   0 -10   5      898.61      920.11     25.28 o 
   1 -10   5        2.05       -9.90     11.35 o 
   2 -10   5       42.80       37.50     11.70 o 
   3 -10   5      166.46      172.43     15.46 o 
   4 -10   5      267.99      313.43     15.16 o 
   5 -10   5      213.94      212.28     13.94 o 
   6 -10   5       75.40       73.17     25.67 o 
   7 -10   5        6.22       12.79     10.08 o 
   8 -10   5        1.85        2.41      8.54 o 
   9 -10   5       10.22        5.88      8.66 o 
 -10  -9   5        0.54        4.54     10.14 o 
  -9  -9   5       16.54        3.60     15.88 o 
  -8  -9   5      132.48      119.62     13.83 o 
  -7  -9   5       53.53       52.19      9.95 o 
  -6  -9   5        1.27       -4.08      8.34 o 
  -5  -9   5       40.33       45.12     15.33 o 
  -4  -9   5       15.45       22.39     14.05 o 
  -3  -9   5        1.64       14.28     11.88 o 
  -2  -9   5        0.64       -3.92      7.07 o 
  -1  -9   5       32.85       40.18     11.95 o 
   0  -9   5      153.54      156.04     13.28 o 
   1  -9   5       15.54       14.37      8.90 o 
   2  -9   5       21.63       25.95     12.95 o 
   3  -9   5       44.98       35.90     14.48 o 
   4  -9   5        6.25        5.34      6.89 o 
   5  -9   5       38.92       33.06      9.97 o 
   6  -9   5      358.89      361.85     16.64 o 
   7  -9   5       79.48       73.59     25.82 o 
   8  -9   5        5.64        4.10      8.64 o 
   9  -9   5        1.85        7.36      8.01 o 
 -10  -8   5        0.03        9.74     10.14 o 
  -9  -8   5        0.10        5.83     10.66 o 
  -8  -8   5       29.74       20.56      7.86 o 
  -7  -8   5        3.87        3.72      6.21 o 
  -6  -8   5      392.74      433.69     22.46 o 
  -5  -8   5       93.18       94.47     11.90 o 
  -4  -8   5        3.71       -1.00      5.52 o 
  -3  -8   5      166.25      156.48     11.41 o 
  -2  -8   5       16.41       28.52      8.33 o 
  -1  -8   5      800.15      780.61     19.53 o 
   0  -8   5      234.73      200.34     15.11 o 
   1  -8   5       44.33       35.16      9.10 o 
   2  -8   5        2.96       -0.85      8.28 o 
   3  -8   5      149.53      159.18     12.11 o 
   4  -8   5        1.15        1.95      6.11 o 
   5  -8   5       69.83       79.43      9.24 o 
   6  -8   5        2.84       -1.39      5.54 o 
   7  -8   5       87.40      106.21     11.75 o 
   8  -8   5       33.40       17.78      9.18 o 
   9  -8   5       61.98       41.91     15.89 o 
  10  -8   5      164.25      152.15     45.08 o 
 -10  -7   5       71.90       18.30     24.03 o 
  -9  -7   5       50.29       38.04     30.63 o 
  -8  -7   5       96.60      128.67     15.22 o 
  -7  -7   5      311.23      357.40     16.23 o 
  -6  -7   5       21.71       22.99      8.93 o 
  -5  -7   5      104.14      111.24     11.25 o 
  -4  -7   5     1530.50     1582.84     35.44 o 
  -3  -7   5      999.15     1062.08     23.63 o 
  -2  -7   5      534.03      507.92     17.65 o 
  -1  -7   5      510.45      506.99     17.95 o 
   0  -7   5     2222.28     2064.44     34.23 o 
   1  -7   5      962.34     1040.96     20.29 o 
   2  -7   5     1180.88     1159.54     21.74 o 
   3  -7   5      525.96      492.83     14.80 o 
   4  -7   5        1.86        0.94      3.90 o 
   5  -7   5      130.29      132.62     10.21 o 
   6  -7   5        7.25       12.92      6.51 o 
   7  -7   5       24.12       20.39      7.93 o 
   8  -7   5      164.68      140.06     43.69 o 
   9  -7   5       90.38       79.50     24.87 o 
  10  -7   5        0.21        3.21      7.06 o 
 -10  -6   5       13.90        2.09      4.92 o 
  -9  -6   5        3.61       -0.33      7.08 o 
  -8  -6   5      318.15      321.81     14.58 o 
  -7  -6   5      655.07      743.86     33.90 o 
  -6  -6   5      319.44      324.17     11.82 o 
  -5  -6   5      409.16      430.57     13.11 o 
  -4  -6   5      548.82      609.47     33.24 o 
  -3  -6   5       69.51       66.81      9.53 o 
  -2  -6   5       78.31       90.10      8.35 o 
  -1  -6   5      892.29      774.02     16.27 o 
   0  -6   5     2913.06     2989.81     48.79 o 
   1  -6   5     4695.87     4458.05     54.54 o 
   2  -6   5      736.30      669.77     14.96 o 
   3  -6   5      161.89      161.82     10.94 o 
   4  -6   5      227.06      245.92     16.31 o 
   5  -6   5     1038.06     1032.35     16.80 o 
   6  -6   5      200.33      210.00      9.46 o 
   7  -6   5       16.70       17.72      8.53 o 
   8  -6   5      164.44      182.36      9.33 o 
   9  -6   5       12.54       13.02      6.91 o 
  10  -6   5       53.50       23.94     16.42 o 
  11  -6   5       10.24       -0.40     14.82 o 
 -10  -5   5       54.48        0.10      3.69 o 
  -9  -5   5       64.30       16.79     17.23 o 
  -8  -5   5      151.05      188.14     14.48 o 
  -7  -5   5      395.12      436.33     18.55 o 
  -6  -5   5        4.04       10.62      5.70 o 
  -5  -5   5      242.73      238.17     16.02 o 
  -4  -5   5      409.92      473.53     14.38 o 
  -3  -5   5     1119.46     1036.02     17.50 o 
  -2  -5   5     1124.22      988.17     19.09 o 
  -1  -5   5      628.50      616.60     13.35 o 
   0  -5   5      691.37      597.11     13.21 o 
   1  -5   5     1310.77     1411.01     21.82 o 
   2  -5   5      546.11      507.85     17.78 o 
   3  -5   5     1320.91     1319.70     17.81 o 
   4  -5   5     1012.48      915.55     14.80 o 
   5  -5   5     1882.97     1882.39     23.24 o 
   6  -5   5      122.72      129.11     11.34 o 
   7  -5   5        8.76        3.26      5.40 o 
   8  -5   5       28.12       27.98      8.01 o 
   9  -5   5       30.53       20.66      7.37 o 
  10  -5   5        6.64        2.27      5.34 o 
  11  -5   5       15.46       -1.47     26.43 o 
 -10  -4   5       21.27        0.19      4.23 o 
  -9  -4   5       29.99        7.46      9.50 o 
  -8  -4   5        0.87        2.54      4.59 o 
  -7  -4   5      123.29      146.12     11.16 o 
  -6  -4   5      204.26      244.79     21.36 o 
  -5  -4   5      315.70      313.92      9.95 o 
  -4  -4   5      132.28      101.24     13.68 o 
  -3  -4   5      259.13      306.68      9.38 o 
  -2  -4   5      227.78      226.30     11.21 o 
  -1  -4   5      486.09      421.05     10.57 o 
   0  -4   5      309.43      259.40     10.68 o 
   1  -4   5       76.88       49.33      5.94 o 
   2  -4   5     3546.08     3510.13     47.58 o 
   3  -4   5     2564.96     2485.25     23.80 o 
   4  -4   5      654.10      697.47     16.54 o 
   5  -4   5       17.73       27.93      6.57 o 
   6  -4   5      240.38      238.94     11.08 o 
   7  -4   5      136.09      161.17      6.89 o 
   8  -4   5      256.52      266.89      8.60 o 
   9  -4   5       60.64       54.36     13.49 o 
  10  -4   5       18.96       16.16     17.02 o 
  11  -4   5       11.80        4.16     13.02 o 
 -10  -3   5        8.53        3.45      5.29 o 
  -9  -3   5      122.81       31.60     30.48 o 
  -8  -3   5        0.73        3.85      5.25 o 
  -7  -3   5       14.54       17.44      5.19 o 
  -6  -3   5       24.93       18.92      5.88 o 
  -5  -3   5      129.06      150.96     11.21 o 
  -4  -3   5      193.93      224.93      8.30 o 
  -3  -3   5      324.31      276.00      8.53 o 
  -2  -3   5     1154.38     1124.50     18.22 o 
  -1  -3   5     1436.60     1414.71     18.49 o 
   0  -3   5       43.91       38.81      5.38 o 
   1  -3   5     2244.61     2243.88     24.77 o 
   2  -3   5      328.35      300.01      9.72 o 
   3  -3   5      715.79      597.83      9.54 o 
   4  -3   5     5291.15     5365.74     45.85 o 
   5  -3   5      743.68      713.85     10.12 o 
   6  -3   5        1.23       -0.28      3.30 o 
   7  -3   5      698.90      638.68     10.31 o 
   8  -3   5       40.06       43.17      5.56 o 
   9  -3   5      429.66      368.56     23.30 o 
  10  -3   5       17.44        6.22     13.39 o 
  11  -3   5        4.28        7.55     16.63 o 
 -10  -2   5       10.55        2.96      6.93 o 
  -9  -2   5        7.59        4.92      4.73 o 
  -8  -2   5       52.09       52.34      6.89 o 
  -7  -2   5       29.06       33.25      5.86 o 
  -6  -2   5      210.85      213.33      8.31 o 
  -5  -2   5        5.38        3.25      3.95 o 
  -4  -2   5        2.91       -3.20      5.61 o 
  -3  -2   5      129.07      128.40      9.48 o 
  -2  -2   5       44.84       44.73      6.36 o 
  -1  -2   5      628.48      671.47     11.60 o 
   0  -2   5     1554.70     1456.17     18.15 o 
   1  -2   5     1942.61     2029.74     17.76 o 
   2  -2   5     1958.92     1799.48     16.19 o 
   3  -2   5       64.25       71.14      5.09 o 
   4  -2   5      236.71      255.23      5.06 o 
   5  -2   5     2828.54     2692.96     31.04 o 
   6  -2   5     1166.00     1258.01     12.95 o 
   7  -2   5      360.52      336.20      7.55 o 
   8  -2   5      486.45      498.31     10.92 o 
   9  -2   5       79.47       86.27     18.05 o 
  10  -2   5        4.80        4.80     13.72 o 
  11  -2   5        4.22        5.19     12.69 o 
  12  -2   5       32.75       47.38     27.90 o 
 -11  -1   5        0.42        0.13      9.61 o 
 -10  -1   5       14.04       18.13      7.30 o 
  -9  -1   5      243.92      285.24     14.22 o 
  -8  -1   5      157.87      188.08      8.76 o 
  -7  -1   5       23.19       33.77      5.99 o 
  -6  -1   5        4.06        6.55      3.84 o 
  -5  -1   5       66.42       97.67      5.18 o 
  -4  -1   5        1.84       11.88      4.92 o 
  -3  -1   5      269.81      265.88     11.21 o 
  -2  -1   5      897.05      702.75     16.55 o 
  -1  -1   5      943.42      806.33     23.76 o 
   0  -1   5     6049.52     5822.06     57.66 o 
   1  -1   5        7.80       13.34      3.10 o 
   2  -1   5      878.40      752.19      8.36 o 
   3  -1   5     9195.44     9237.06     76.27 o 
   4  -1   5     9038.88     8723.26     94.27 o 
   5  -1   5      542.05      612.93      7.36 o 
   6  -1   5      267.30      314.20      6.49 o 
   7  -1   5      247.82      205.52     11.15 o 
   8  -1   5       44.60       75.03     15.64 o 
   9  -1   5      248.35      277.76     29.49 o 
  10  -1   5      210.33      311.85     28.96 o 
  11  -1   5      101.10      139.48     28.70 o 
  12  -1   5       52.74       22.02     38.17 o 
 -11   0   5       31.27       -4.67     14.01 o 
 -10   0   5      157.23      197.45     10.03 o 
  -9   0   5       66.55       89.20      8.45 o 
  -8   0   5       46.37       57.35      6.27 o 
  -7   0   5      120.92      139.60      7.81 o 
  -6   0   5      877.14      901.14     14.45 o 
  -5   0   5      377.24      363.34      7.52 o 
  -4   0   5     2536.11     2573.31     22.68 o 
  -3   0   5     1525.60     1480.01     15.79 o 
  -1   0   5       31.14       36.97      7.07 o 
   0   0   5       62.86       41.88      3.85 o 
   1   0   5       69.18       49.56      2.75 o 
   2   0   5     3787.46     3605.22     28.23 o 
   3   0   5     1297.94     1204.69     11.51 o 
   4   0   5      695.69      709.41     11.76 o 
   5   0   5     2136.61     2301.11     20.46 o 
   6   0   5     1287.26     1264.38     22.88 o 
   7   0   5     1271.29     1400.21     27.32 o 
   8   0   5      544.82      575.59     31.43 o 
   9   0   5       83.49      124.38     18.62 o 
  10   0   5        3.85       16.42     18.82 o 
  11   0   5        1.36       14.28     32.43 o 
  12   0   5       37.19       32.03     25.36 o 
 -11   1   5       63.16       39.74     15.46 o 
 -10   1   5       93.91      100.60     10.47 o 
  -9   1   5       18.00       19.69      6.78 o 
  -8   1   5       48.47       67.86     10.61 o 
  -7   1   5     1183.73     1272.64     23.80 o 
  -6   1   5     1630.93     1693.23     30.77 o 
  -5   1   5      642.84      650.14     16.14 o 
  -4   1   5      290.57      281.60      7.76 o 
  -3   1   5      490.45      575.13      9.65 o 
  -2   1   5       17.86       21.03      2.36 o 
  -1   1   5    18567.26    17794.06    250.67 o 
   0   1   5    12570.04    13068.34    510.08 o 
   1   1   5       49.85       40.93      3.86 o 
   2   1   5       15.00       23.40      2.31 o 
   3   1   5       44.25       37.43      2.66 o 
   4   1   5     1351.28     1186.75      9.63 o 
   5   1   5       89.77       78.99      5.27 o 
   6   1   5      911.43      943.69     19.73 o 
   7   1   5      178.54      189.09     13.26 o 
   8   1   5      114.20      119.19     20.02 o 
   9   1   5      238.21      283.77     27.90 o 
  10   1   5       72.42      102.24     24.43 o 
  11   1   5      149.07      180.99     30.97 o 
  12   1   5       14.14       31.77     25.49 o 
 -11   2   5       14.25        5.90      6.30 o 
 -10   2   5       36.73       42.40      9.48 o 
  -9   2   5      193.92      281.83     11.75 o 
  -8   2   5      171.59      215.47     13.23 o 
  -7   2   5      458.75      514.73     15.95 o 
  -6   2   5       88.87       85.84      7.11 o 
  -5   2   5      102.04      127.11      8.41 o 
  -4   2   5      272.89      278.42      7.19 o 
  -3   2   5     2782.88     2995.61     23.27 o 
  -2   2   5     6862.19     7335.66     53.76 o 
  -1   2   5     3354.79     3718.81    112.29 o 
   0   2   5      407.45      441.04      7.16 o 
   1   2   5       78.60       64.20      3.58 o 
   2   2   5        3.69        1.95      2.93 o 
   3   2   5     2004.60     1798.27     19.84 o 
   4   2   5       31.46       40.84      3.21 o 
   5   2   5       66.31       85.48      4.45 o 
   6   2   5      240.93      233.32     25.89 o 
   7   2   5       30.22       43.38     13.88 o 
   8   2   5      303.96      306.86     37.64 o 
   9   2   5       40.33       32.03     18.15 o 
  10   2   5       11.29       21.62     30.57 o 
  11   2   5        5.18        4.14     17.08 o 
  12   2   5       28.59       12.41     35.37 o 
 -11   3   5        5.05        2.06      6.54 o 
 -10   3   5        0.45       -3.85      6.72 o 
  -9   3   5        1.79        8.26     11.80 o 
  -8   3   5        0.39       -6.61     10.29 o 
  -7   3   5      734.77      857.73     16.15 o 
  -6   3   5      136.25      135.41      9.00 o 
  -5   3   5      109.38      135.96      6.18 o 
  -4   3   5     1134.55     1181.67     13.69 o 
  -3   3   5       73.14       74.85      5.34 o 
  -2   3   5      151.81      138.33      4.82 o 
  -1   3   5      314.93      243.78      9.94 o 
   0   3   5      723.79      687.36     11.89 o 
   1   3   5     3343.09     3193.63     31.95 o 
   2   3   5       29.67       21.65      2.90 o 
   3   3   5       70.15       85.60      4.77 o 
   4   3   5        5.06        9.54      3.90 o 
   5   3   5       11.20        3.99      1.73 o 
   6   3   5        9.63       12.28     10.14 o 
   7   3   5      306.76      262.55     20.69 o 
   8   3   5       16.79       15.75     22.69 o 
   9   3   5        0.14        6.01     14.15 o 
  10   3   5       16.68       10.54     17.49 o 
  11   3   5        0.33       23.22     21.76 o 
  12   3   5        0.80       13.35     22.56 o 
 -11   4   5        3.81        0.69      6.42 o 
 -10   4   5       15.55       20.29     12.81 o 
  -9   4   5       10.42       11.21     10.95 o 
  -8   4   5        1.40        0.80      7.61 o 
  -7   4   5        2.85        1.62     10.34 o 
  -6   4   5      696.91      729.96     17.14 o 
  -5   4   5      858.75      890.38     13.37 o 
  -4   4   5      741.67      668.49     13.46 o 
  -3   4   5     1062.55     1010.72     12.39 o 
  -2   4   5      916.92      827.62     10.57 o 
  -1   4   5        3.69        7.92      5.07 o 
   0   4   5      155.45      202.05     10.01 o 
   1   4   5      701.77      597.09     12.74 o 
   2   4   5      193.17      237.33      6.89 o 
   3   4   5     1345.86     1319.77     18.59 o 
   4   4   5      161.80      113.63      8.00 o 
   5   4   5      193.44      214.82      3.86 o 
   6   4   5       48.95       53.42      4.59 o 
   7   4   5      528.74      572.88     27.23 o 
   8   4   5        2.30        7.74     13.21 o 
   9   4   5       30.84       -1.87     13.08 o 
  10   4   5        0.77      -20.02     20.02 o 
  11   4   5       11.29       11.21     31.77 o 
  12   4   5        5.67       -0.93     17.35 o 
 -10   5   5        2.01       -1.87     10.01 o 
  -9   5   5       38.12       43.98     10.42 o 
  -8   5   5       32.92       52.33     11.45 o 
  -7   5   5      183.76      213.28      9.99 o 
  -6   5   5     1062.56     1115.50     17.49 o 
  -5   5   5      641.62      649.78     12.29 o 
  -4   5   5      178.28      153.66      9.26 o 
  -3   5   5      190.69      193.31      6.50 o 
  -2   5   5     1458.09     1446.21     25.38 o 
  -1   5   5     3614.79     3884.78     44.22 o 
   0   5   5     9624.86     9155.75    148.29 o 
   1   5   5     3121.85     3108.52     48.99 o 
   2   5   5     3465.16     3396.43     52.06 o 
   3   5   5       52.83       56.96      4.95 o 
   4   5   5      450.41      405.19      9.12 o 
   5   5   5        8.13        7.85      3.77 o 
   6   5   5     1024.47      994.57     16.34 o 
   7   5   5      631.44      665.11     29.63 o 
   8   5   5      265.39      327.82     26.43 o 
   9   5   5       61.86        0.27     17.75 o 
  10   5   5       62.43       77.68     24.96 o 
  11   5   5       36.39       49.79     25.76 o 
  12   5   5       17.80       13.88     38.84 o 
 -10   6   5       45.96       49.01     15.21 o 
  -9   6   5      113.03       87.23     12.74 o 
  -8   6   5      107.35      136.97     10.35 o 
  -7   6   5       44.56       50.24      8.69 o 
  -6   6   5       72.20       60.84      8.89 o 
  -5   6   5      719.42      706.39     14.81 o 
  -4   6   5     1584.44     1653.70     24.62 o 
  -3   6   5      545.33      567.26     12.59 o 
  -2   6   5     1006.11     1061.69     20.39 o 
  -1   6   5     2005.48     1801.41     30.08 o 
   0   6   5      849.44      857.83     26.96 o 
   1   6   5      590.64      619.28     13.82 o 
   2   6   5     1187.17     1117.64     29.56 o 
   3   6   5     4229.55     4137.68     67.14 o 
   4   6   5     2108.19     2159.82     58.40 o 
   5   6   5     1354.10     1337.46     16.61 o 
   6   6   5      305.26      324.36      6.39 o 
   7   6   5       99.31       88.60      4.05 o 
   8   6   5       28.53       63.40     19.75 o 
   9   6   5      316.70      317.27     31.77 o 
  10   6   5      167.24        0.80     15.08 o 
  11   6   5       88.09      101.04     30.97 o 
 -10   7   5       43.29       91.88     16.97 o 
  -9   7   5       27.44       25.74     11.78 o 
  -8   7   5       47.89       33.43     11.68 o 
  -7   7   5       23.53       24.28      9.18 o 
  -6   7   5      222.32      240.18     10.95 o 
  -5   7   5        2.23       -3.54      5.10 o 
  -4   7   5       44.82       68.31      7.74 o 
  -3   7   5        7.80       12.91      5.23 o 
  -2   7   5       21.14       12.32      7.83 o 
  -1   7   5      883.45      890.37     22.86 o 
   0   7   5       60.61       53.34      8.54 o 
   1   7   5      112.40       80.26     10.23 o 
   2   7   5     2632.81     2680.66     34.31 o 
   3   7   5      257.32      287.01     10.38 o 
   4   7   5      125.30      117.63      8.93 o 
   5   7   5      399.17      403.62     11.50 o 
   6   7   5      914.31      983.70     14.30 o 
   7   7   5       38.34       51.91      4.35 o 
   8   7   5      118.88      123.13      5.28 o 
   9   7   5       52.68       -0.13     11.75 o 
  10   7   5        8.02       -1.60     15.88 o 
  11   7   5        0.56       -5.47     19.89 o 
  -9   8   5        4.25       12.86      8.73 o 
  -8   8   5       31.44       26.67     10.07 o 
  -7   8   5      256.66      296.76     15.71 o 
  -6   8   5       22.03       17.10      7.26 o 
  -5   8   5        7.99        7.13      9.84 o 
  -4   8   5       56.07       66.15      9.84 o 
  -3   8   5        3.52       -0.74      3.94 o 
  -2   8   5        3.73       -7.84      8.25 o 
  -1   8   5       10.37       12.00     10.05 o 
   0   8   5      134.51      125.84     13.08 o 
   1   8   5        0.29        4.81      6.42 o 
   2   8   5      103.00      122.11     11.92 o 
   3   8   5      350.67      360.14     14.38 o 
   4   8   5        9.88       12.33      5.71 o 
   5   8   5      102.97      110.94     13.75 o 
   6   8   5       34.60       36.29      5.52 o 
   7   8   5        0.34        0.52      3.21 o 
   8   8   5       42.09       36.83      9.25 o 
   9   8   5       11.43       -1.87     15.22 o 
  10   8   5        1.92        0.40     22.29 o 
  11   8   5        1.38        1.33     17.49 o 
  -9   9   5       31.19       52.21     12.43 o 
  -8   9   5       58.01       75.67     12.34 o 
  -7   9   5        3.80        0.13     15.32 o 
  -6   9   5        4.51        1.27      8.03 o 
  -5   9   5       86.40       80.48      9.74 o 
  -4   9   5      131.73      142.13     10.96 o 
  -3   9   5       11.39        6.94      9.25 o 
  -2   9   5      137.61      168.82     17.79 o 
  -1   9   5       62.88       78.95     13.88 o 
   0   9   5        2.02        5.78      7.79 o 
   1   9   5       25.32       25.33     10.54 o 
   2   9   5        2.80        8.19      7.07 o 
   3   9   5       16.46       13.77      7.13 o 
   4   9   5       93.66      116.53     19.89 o 
   5   9   5      168.06      156.74      9.61 o 
   6   9   5      229.98      276.96     12.13 o 
   7   9   5      205.41      228.48     13.15 o 
   8   9   5       31.71       20.13      6.07 o 
   9   9   5       14.72        0.40     13.08 o 
  10   9   5       18.03       -0.53     15.35 o 
  -8  10   5       54.12       60.44     18.28 o 
  -7  10   5      137.25      131.06     20.05 o 
  -6  10   5       21.92       19.96      8.92 o 
  -5  10   5       43.07       39.10     11.40 o 
  -4  10   5       29.47       25.26     11.48 o 
  -3  10   5       14.42       25.35     11.98 o 
  -2  10   5      543.93      602.05     23.21 o 
  -1  10   5      194.53      195.85     16.42 o 
   0  10   5       43.15       39.63     13.72 o 
   1  10   5        0.58        7.98      8.45 o 
   2  10   5       97.31      104.58     14.37 o 
   3  10   5      158.94      202.70     13.02 o 
   4  10   5      230.12      234.52     12.87 o 
   5  10   5      146.01      137.52     16.55 o 
   6  10   5       79.43       83.19      8.91 o 
   7  10   5      171.98      162.58      9.36 o 
   8  10   5       36.68       19.73     12.83 o 
   9  10   5       61.02        2.14     17.22 o 
  10  10   5       18.14       -0.80     16.68 o 
  -8  11   5        9.20       -0.24      7.88 o 
  -7  11   5        6.49       16.89     11.84 o 
  -6  11   5       31.56       40.48     14.87 o 
  -5  11   5       21.75       20.81     10.95 o 
  -4  11   5       56.78       76.29     15.18 o 
  -3  11   5      250.88      249.14     24.56 o 
  -2  11   5       69.91       61.43     18.05 o 
  -1  11   5        1.93        3.10     16.35 o 
   0  11   5       26.84       34.52     14.64 o 
   1  11   5      240.67      248.52     20.10 o 
   2  11   5      516.83      536.97     20.28 o 
   3  11   5      452.31      455.11     18.64 o 
   4  11   5       39.95       50.52     10.33 o 
   5  11   5        7.05       16.49     11.15 o 
   6  11   5      208.44      216.16     13.75 o 
   7  11   5       63.24       35.93     38.24 o 
   8  11   5       45.84       14.76     14.81 o 
   9  11   5        8.84        1.87     27.50 o 
  -7  12   5      177.58      194.20     57.92 o 
  -6  12   5      215.59      214.30     63.97 o 
  -5  12   5      177.53      176.90     53.35 o 
  -4  12   5      181.78      189.79     14.92 o 
  -3  12   5       20.55       12.01     29.97 o 
  -2  12   5       28.17       14.12     13.24 o 
  -1  12   5      141.42      147.53     22.11 o 
   0  12   5      528.82      572.39     34.97 o 
   1  12   5      467.32      502.85     22.60 o 
   2  12   5      197.71      255.08     18.02 o 
   3  12   5       84.80       80.13     16.35 o 
   4  12   5       92.51      107.10     13.20 o 
   5  12   5      142.31      153.58     16.19 o 
   6  12   5       43.79       44.12     12.01 o 
   7  12   5        3.54        3.70      6.59 o 
   8  12   5       12.22        5.37      6.50 o 
   9  12   5        0.08        2.40     18.42 o 
  -6  13   5       21.20       11.28     11.33 o 
  -5  13   5       90.24       39.19     28.08 o 
  -4  13   5      206.55      244.40     17.43 o 
  -3  13   5      204.66      290.27     24.48 o 
  -2  13   5       93.17       63.97     47.25 o 
  -1  13   5       80.95       89.62     17.93 o 
   0  13   5       37.05       62.33     24.89 o 
   1  13   5        0.76      -13.05     13.05 o 
   2  13   5       45.27       40.32     17.15 o 
   3  13   5       93.10      110.80     15.22 o 
   4  13   5      212.23      254.68     18.15 o 
   5  13   5      114.61      117.12     22.44 o 
   6  13   5       25.35       41.24     10.93 o 
   7  13   5        9.11       10.65     11.08 o 
   8  13   5       13.02        4.12      7.31 o 
  -5  14   5       46.60       28.95     26.20 o 
  -4  14   5       33.43       38.21     21.62 o 
  -3  14   5        0.69        2.63     12.88 o 
  -2  14   5       93.00       82.65     53.39 o 
  -1  14   5      126.00      138.88     25.37 o 
   0  14   5       73.36       70.11     17.72 o 
   1  14   5       60.64       55.13     19.42 o 
   2  14   5        6.80       -9.00     16.82 o 
   3  14   5       14.20      -12.27     12.27 o 
   4  14   5        5.03       11.44     11.30 o 
   5  14   5        1.48        0.04      9.82 o 
   6  14   5       26.10       25.96     11.41 o 
   7  14   5       26.55       23.92     20.22 o 
  -3  15   5       57.57       25.89     27.56 o 
  -2  15   5        9.80        1.68     12.79 o 
  -1  15   5        0.43       13.03     15.84 o 
   0  15   5       41.65       65.39     23.05 o 
   1  15   5      136.24      170.38     25.05 o 
   2  15   5      111.26      157.63     24.17 o 
   3  15   5       29.55       12.06     16.17 o 
   4  15   5        3.82      -31.10     31.10 o 
   5  15   5        3.60       10.36     18.87 o 
   6  15   5        0.01       -3.23     20.96 o 
  -1  16   5        1.85      -15.94     17.30 o 
   0  16   5       13.19       42.89     19.22 o 
   1  16   5       17.85       23.37     17.16 o 
   2  16   5        2.29       -6.34     14.05 o 
   3  16   5       20.43       15.64     30.50 o 
   4  16   5       80.59      146.54     20.70 o 
  -1 -16   6       17.51       13.59     27.45 o 
   0 -16   6        3.54       -9.03     16.57 o 
  -4 -15   6        0.34        7.53     15.35 o 
  -3 -15   6        0.66       -4.14     20.70 o 
  -2 -15   6       18.02       25.54     26.29 o 
  -1 -15   6       89.07       86.80     60.73 o 
   0 -15   6       33.75       17.16     20.15 o 
   1 -15   6        6.19       19.33     18.62 o 
   2 -15   6        0.26       -2.91     17.99 o 
   3 -15   6        0.59      -15.62     15.62 o 
  -6 -14   6       40.50       52.43     15.85 o 
  -5 -14   6       18.53       51.53     15.85 o 
  -4 -14   6        0.63        5.83     11.79 o 
  -3 -14   6        0.38        0.38     10.16 o 
  -2 -14   6       30.23        7.47     13.19 o 
  -1 -14   6       26.30       11.95     16.88 o 
   0 -14   6       17.35        6.09     12.88 o 
   1 -14   6       47.98       81.02     23.04 o 
   2 -14   6       47.81       46.90     17.60 o 
   3 -14   6       26.37       16.64     16.29 o 
   4 -14   6        1.25       -0.07     11.28 o 
   5 -14   6       18.96        5.69     11.88 o 
  -7 -13   6       12.94        5.87     10.76 o 
  -6 -13   6        0.41      -11.88     16.15 o 
  -5 -13   6       38.08       38.54     14.19 o 
  -4 -13   6      142.54       85.39     67.54 o 
  -3 -13   6      146.49      167.11     28.70 o 
  -2 -13   6      125.51       67.04     74.95 o 
  -1 -13   6      133.59      137.03     95.50 o 
   0 -13   6       52.74       36.32     33.04 o 
   1 -13   6       28.72       42.89     19.43 o 
   2 -13   6       21.78       27.56     15.22 o 
   3 -13   6      154.10      143.19     20.81 o 
   4 -13   6      123.97       91.45     43.79 o 
   5 -13   6      103.20       48.02     31.64 o 
   6 -13   6        8.77        3.68      9.58 o 
  -8 -12   6       12.87       16.72     19.69 o 
  -7 -12   6       11.08       14.08     19.15 o 
  -6 -12   6       93.79      114.47     23.56 o 
  -5 -12   6      177.71      215.84     21.61 o 
  -4 -12   6       99.24      102.70     19.08 o 
  -3 -12   6       18.73       21.33     19.87 o 
  -2 -12   6       22.56       26.60     13.25 o 
  -1 -12   6      204.78      219.19     19.72 o 
   0 -12   6      444.25      508.32     28.92 o 
   1 -12   6      101.43      122.49     20.75 o 
   2 -12   6      307.82      338.69     25.09 o 
   3 -12   6      236.63      262.58     21.70 o 
   4 -12   6        5.94       16.82     11.44 o 
   5 -12   6       37.87        7.13     10.38 o 
   6 -12   6       80.80       33.27     26.06 o 
   7 -12   6       85.82        0.87      9.10 o 
  -8 -11   6        0.66       -1.71      7.91 o 
  -7 -11   6       31.90       58.07     15.33 o 
  -6 -11   6       26.86       35.26     14.49 o 
  -5 -11   6        7.21       15.29     16.97 o 
  -4 -11   6        0.70       -2.40     10.76 o 
  -3 -11   6      255.58      321.00     18.93 o 
  -2 -11   6      294.88      309.68     19.33 o 
  -1 -11   6     1483.48     1558.89     49.19 o 
   0 -11   6     1266.65     1277.96     51.39 o 
   1 -11   6      166.88      138.62     27.25 o 
   2 -11   6      228.38      206.60     18.19 o 
   3 -11   6      550.48      533.46     33.50 o 
   4 -11   6      322.21      390.85     20.41 o 
   5 -11   6      300.65      340.06     20.15 o 
   6 -11   6       99.39       92.81     34.34 o 
   7 -11   6        7.53        7.60     11.51 o 
   8 -11   6        0.21       -0.34      8.39 o 
  -9 -10   6       47.25       33.10     16.02 o 
  -8 -10   6       58.78       72.85     15.35 o 
  -7 -10   6        3.24       11.36     12.21 o 
  -6 -10   6       21.68       31.71     10.46 o 
  -5 -10   6        3.15       -5.91      8.44 o 
  -4 -10   6        6.90       10.94      9.14 o 
  -3 -10   6       24.35       31.09     10.66 o 
  -2 -10   6      125.25      120.98     13.83 o 
  -1 -10   6       15.92       12.95     12.44 o 
   0 -10   6      323.09      326.86     18.77 o 
   1 -10   6     1032.17     1082.70     32.66 o 
   2 -10   6     1709.75     1722.85     40.81 o 
   3 -10   6      178.15      213.35     23.89 o 
   4 -10   6       15.58       18.66      9.22 o 
   5 -10   6        3.22       -0.37      9.62 o 
   6 -10   6      152.77      130.66     38.42 o 
   7 -10   6       83.82       58.98     19.67 o 
   8 -10   6        8.15        1.25      6.96 o 
   9 -10   6       51.78       43.44     20.00 o 
 -10  -9   6       16.26       18.82     20.56 o 
  -9  -9   6        5.53       -4.00     10.81 o 
  -8  -9   6        6.52        2.98     10.14 o 
  -7  -9   6        0.47        4.37      9.08 o 
  -6  -9   6        4.81        5.98      9.25 o 
  -5  -9   6        0.37       -2.95      6.93 o 
  -4  -9   6       24.24       22.96      9.29 o 
  -3  -9   6       38.44       33.09      9.81 o 
  -2  -9   6       34.34       38.54     16.27 o 
  -1  -9   6       30.96       38.00     10.38 o 
   0  -9   6      307.84      312.97     18.78 o 
   1  -9   6        2.63       -2.12      8.68 o 
   2  -9   6      230.52      217.92     14.94 o 
   3  -9   6       64.02       65.16     11.88 o 
   4  -9   6      619.12      614.90     27.56 o 
   5  -9   6      401.72      416.26     25.00 o 
   6  -9   6        5.20        4.46      7.48 o 
   7  -9   6       26.03       17.06      8.76 o 
   8  -9   6       17.45        7.99      9.09 o 
   9  -9   6       37.35       29.61     11.96 o 
 -10  -8   6        0.13        9.48     17.75 o 
  -9  -8   6        1.85       -5.24      8.54 o 
  -8  -8   6       39.54       42.58     22.69 o 
  -7  -8   6        6.47        2.79      6.59 o 
  -6  -8   6        0.84        0.70      5.55 o 
  -5  -8   6        5.19        4.38      6.97 o 
  -4  -8   6      139.32      152.09     14.75 o 
  -3  -8   6        5.80        4.98      7.02 o 
  -2  -8   6       16.54       14.77      9.37 o 
  -1  -8   6      139.68      132.61     14.88 o 
   0  -8   6     1289.91     1283.25     56.86 o 
   1  -8   6      222.98      257.24     13.96 o 
   2  -8   6       93.36       94.85     13.60 o 
   3  -8   6      275.15      258.45     14.43 o 
   4  -8   6        7.53        6.65      6.42 o 
   5  -8   6       75.55       91.53      9.83 o 
   6  -8   6      355.82      421.61     20.22 o 
   7  -8   6       56.85       49.56     17.73 o 
   8  -8   6        0.83       -7.50      8.05 o 
   9  -8   6       17.68        7.37      8.54 o 
  10  -8   6        2.54        2.97      7.41 o 
 -10  -7   6        1.76       -1.67      7.09 o 
  -9  -7   6        6.98       11.89     10.43 o 
  -8  -7   6       55.43       58.33     22.02 o 
  -7  -7   6       98.17      131.30     11.13 o 
  -6  -7   6      119.05      150.40     10.97 o 
  -5  -7   6        1.86        7.71      8.12 o 
  -4  -7   6       24.92       25.22      8.88 o 
  -3  -7   6       63.81       48.54      8.90 o 
  -2  -7   6      292.78      285.68     15.08 o 
  -1  -7   6      736.89      756.05     20.96 o 
   0  -7   6        2.77       -5.39      6.60 o 
   1  -7   6        4.08        2.26     11.48 o 
   2  -7   6      212.24      176.81     20.15 o 
   3  -7   6      150.17      139.88     10.60 o 
   4  -7   6      230.46      277.40     12.51 o 
   5  -7   6      116.17      143.56     10.41 o 
   6  -7   6       38.86       46.18      8.39 o 
   7  -7   6        5.82        3.37      8.06 o 
   8  -7   6       14.33       12.04      6.79 o 
   9  -7   6       58.05       54.96     17.69 o 
  10  -7   6      224.97      217.29    125.20 o 
 -10  -6   6      106.68        0.59      8.63 o 
  -9  -6   6      182.84      241.16     16.22 o 
  -8  -6   6      281.77      341.77     15.65 o 
  -7  -6   6      219.52      238.65     17.75 o 
  -6  -6   6        1.40       -1.42      7.34 o 
  -5  -6   6      127.98      137.75     15.84 o 
  -4  -6   6      404.46      406.22     13.67 o 
  -3  -6   6     1660.76     1669.63     26.38 o 
  -2  -6   6     2834.41     2918.63     83.22 o 
  -1  -6   6      221.75      185.78     10.70 o 
   0  -6   6       38.59       15.58      6.82 o 
   1  -6   6       17.96       13.70      8.21 o 
   2  -6   6     1777.40     1942.93     31.38 o 
   3  -6   6     2362.12     2419.46     29.43 o 
   4  -6   6      411.21      385.97     12.58 o 
   5  -6   6        3.26        1.13      4.79 o 
   6  -6   6      129.87      147.94     10.04 o 
   7  -6   6        4.10       -0.25      4.79 o 
   8  -6   6       36.98       53.95      7.36 o 
   9  -6   6       99.62       91.38     25.18 o 
  10  -6   6       13.95        2.27     16.55 o 
  11  -6   6        1.82        0.13     13.61 o 
 -10  -5   6       20.74        0.45      5.97 o 
  -9  -5   6        4.40       -1.84      5.52 o 
  -8  -5   6       64.59       60.94     15.22 o 
  -7  -5   6      434.83      506.14     31.90 o 
  -6  -5   6     1151.94     1283.64     43.51 o 
  -5  -5   6      719.20      743.32     19.01 o 
  -4  -5   6      350.77      383.14     14.67 o 
  -3  -5   6      108.91      114.50      8.76 o 
  -2  -5   6       27.65       49.11      7.22 o 
  -1  -5   6      873.56      829.91     18.52 o 
   0  -5   6      710.45      580.77     13.68 o 
   1  -5   6      143.36      129.62     10.30 o 
   2  -5   6     2417.65     2249.04     34.17 o 
   3  -5   6      874.90      818.05     23.63 o 
   4  -5   6      381.86      400.25     10.02 o 
   5  -5   6      839.32      843.84     14.88 o 
   6  -5   6      540.91      568.26     13.23 o 
   7  -5   6       67.52       59.89      9.23 o 
   8  -5   6      221.56      227.85     10.05 o 
   9  -5   6       67.24       51.93     17.77 o 
  10  -5   6        3.10        0.27     20.69 o 
  11  -5   6        1.69       -0.13     13.08 o 
 -10  -4   6        0.19       -0.49      4.21 o 
  -9  -4   6       42.61       27.11     23.10 o 
  -8  -4   6      115.50      113.41      8.85 o 
  -7  -4   6      742.21      803.11     21.38 o 
  -6  -4   6       41.84       49.12     11.35 o 
  -5  -4   6        1.94        0.13      5.74 o 
  -4  -4   6        1.93       -1.10      5.67 o 
  -3  -4   6     1485.48     1468.71     22.03 o 
  -2  -4   6      823.88      787.69     20.49 o 
  -1  -4   6     1414.56     1229.77     24.03 o 
   0  -4   6      258.63      284.78      9.77 o 
   1  -4   6     3282.23     3345.79     37.32 o 
   2  -4   6      170.79      122.32      6.37 o 
   3  -4   6     1083.16     1022.05     14.46 o 
   4  -4   6     1530.43     1528.94     19.06 o 
   5  -4   6      449.11      437.40      9.34 o 
   6  -4   6      364.50      349.20      9.18 o 
   7  -4   6      126.44      128.93      9.98 o 
   8  -4   6       16.64       20.51      4.31 o 
   9  -4   6       21.82       14.56      4.59 o 
  10  -4   6       15.65        1.77     10.66 o 
  11  -4   6        1.95        0.53     14.95 o 
 -10  -3   6        5.85        1.26      5.19 o 
  -9  -3   6       22.09        6.07      8.48 o 
  -8  -3   6        2.74       12.96      6.73 o 
  -7  -3   6      174.40      198.79     12.61 o 
  -6  -3   6      613.40      578.15     16.38 o 
  -5  -3   6      233.64      282.43     22.42 o 
  -4  -3   6      440.30      457.56     17.08 o 
  -3  -3   6        7.99       13.89      8.43 o 
  -2  -3   6       54.14       48.83      6.37 o 
  -1  -3   6      881.71      761.13     15.60 o 
   0  -3   6      384.24      347.61     11.38 o 
   1  -3   6     2787.50     2605.40     31.64 o 
   2  -3   6      290.40      211.28      6.30 o 
   3  -3   6      391.47      375.06      9.76 o 
   4  -3   6       19.48       15.91      4.28 o 
   5  -3   6       55.45       65.98      5.03 o 
   6  -3   6       95.80       93.28      4.85 o 
   7  -3   6      562.43      604.68     11.24 o 
   8  -3   6      407.30      399.45      9.65 o 
   9  -3   6       53.45       50.79      7.09 o 
  10  -3   6        0.86        4.19     11.37 o 
  11  -3   6        1.68       -4.47     15.85 o 
 -10  -2   6        0.43        7.45      6.72 o 
  -9  -2   6        7.26       -1.05      6.51 o 
  -8  -2   6       14.12       25.45      5.72 o 
  -7  -2   6        0.67        0.96      3.80 o 
  -6  -2   6      212.34      237.62     14.89 o 
  -5  -2   6      199.34      209.21      8.40 o 
  -4  -2   6      306.87      269.89     20.82 o 
  -3  -2   6      730.07      753.60     19.75 o 
  -2  -2   6     1345.84     1307.88     28.83 o 
  -1  -2   6     1441.07     1447.26     21.62 o 
   0  -2   6       61.26       62.75      5.94 o 
   1  -2   6      404.42      397.56      7.76 o 
   2  -2   6     2712.94     2612.09     23.60 o 
   3  -2   6      969.54     1019.03     11.45 o 
   4  -2   6     2946.70     2762.59     22.37 o 
   5  -2   6     2097.52     2125.34     18.59 o 
   6  -2   6       38.67       35.95      3.25 o 
   7  -2   6      616.88      619.72      9.04 o 
   8  -2   6      308.65      302.61      9.38 o 
   9  -2   6      470.97      500.36     23.41 o 
  10  -2   6      122.32       79.40     63.80 o 
  11  -2   6       46.24       23.96     23.96 o 
  12  -2   6        0.20       30.97     41.91 o 
 -11  -1   6       20.37       16.32      7.82 o 
 -10  -1   6       43.50       45.90      7.86 o 
  -9  -1   6        0.28       -2.95      5.53 o 
  -8  -1   6        1.52       -0.11      4.49 o 
  -7  -1   6      469.14      458.60     10.64 o 
  -6  -1   6      588.25      632.86     12.22 o 
  -5  -1   6       13.76       14.94      3.98 o 
  -4  -1   6     2144.75     2254.23     37.11 o 
  -3  -1   6      314.71      366.66     14.28 o 
  -2  -1   6     1646.78     1569.81     28.96 o 
  -1  -1   6      812.76      721.17     24.56 o 
   0  -1   6     2293.60     2240.20     25.06 o 
   1  -1   6     8001.11     7674.40     76.72 o 
   2  -1   6     1410.66     1418.74     11.78 o 
   3  -1   6      370.90      339.89      6.04 o 
   4  -1   6      312.18      317.53      6.78 o 
   5  -1   6     2737.82     2821.81     23.29 o 
   6  -1   6     2462.02     2396.53     40.94 o 
   7  -1   6      808.78      927.66     28.63 o 
   8  -1   6      364.29      401.48     24.29 o 
   9  -1   6        5.97       16.82     14.47 o 
  10  -1   6        0.13        2.17     10.38 o 
  11  -1   6       13.36       29.10     22.42 o 
  12  -1   6       32.04       53.66     28.30 o 
 -11   0   6       14.14       11.42      9.04 o 
 -10   0   6        4.46        5.66      6.85 o 
  -9   0   6       11.65       16.62      5.96 o 
  -8   0   6        5.94       11.10      6.79 o 
  -7   0   6      451.35      523.16     21.97 o 
  -6   0   6      200.48      181.50      8.04 o 
  -5   0   6       52.73       71.94      6.00 o 
  -4   0   6       13.99       25.95      3.80 o 
  -3   0   6      506.85      420.42      8.05 o 
  -2   0   6      444.18      438.20     14.68 o 
  -1   0   6      113.62      168.58     10.41 o 
   0   0   6      553.25      503.95      6.78 o 
   1   0   6      156.01      173.05      4.58 o 
   2   0   6      132.37      152.55      4.42 o 
   3   0   6     1379.39     1235.28     13.35 o 
   4   0   6    10369.10    10136.04     82.68 o 
   5   0   6     1271.69     1196.85     12.69 o 
   6   0   6      235.69      223.35      6.36 o 
   7   0   6        3.74        6.80      9.58 o 
   8   0   6       19.47       21.84     10.85 o 
   9   0   6      636.34      828.55     27.93 o 
  10   0   6      229.94      323.55     32.43 o 
  11   0   6       87.13       77.15     41.78 o 
  12   0   6       58.23       71.14     28.56 o 
 -11   1   6        2.42       -4.06      6.68 o 
 -10   1   6       89.16      119.65     10.80 o 
  -9   1   6       54.15       61.12      8.49 o 
  -8   1   6       90.13      106.96      8.67 o 
  -7   1   6      614.45      647.99     14.03 o 
  -6   1   6        2.44       12.59      5.54 o 
  -5   1   6      285.56      302.54     10.71 o 
  -4   1   6      610.36      614.17     11.66 o 
  -3   1   6     1321.70     1426.23     17.39 o 
  -2   1   6     3346.05     3335.09     28.90 o 
  -1   1   6      701.18      761.48     18.02 o 
   0   1   6      605.05      604.93     11.01 o 
   1   1   6       26.62       21.54      3.20 o 
   2   1   6        4.48        7.21      2.26 o 
   3   1   6     1576.88     1471.86     11.59 o 
   4   1   6       44.83       45.35      2.80 o 
   5   1   6        7.82        8.86      2.24 o 
   6   1   6      669.27      660.90     17.22 o 
   7   1   6      145.11      157.89     12.93 o 
   8   1   6      400.88      497.33     28.43 o 
   9   1   6      117.59      139.75     23.22 o 
  10   1   6       16.82        6.67     26.29 o 
  11   1   6        2.43        4.40     18.02 o 
  12   1   6        1.30        0.00     12.81 o 
 -11   2   6       36.03       37.81      8.63 o 
 -10   2   6       16.43       11.28      6.58 o 
  -9   2   6        0.35        1.50      4.91 o 
  -8   2   6       77.41       85.23      9.44 o 
  -7   2   6      136.67      165.52      9.65 o 
  -6   2   6       36.66       45.60      8.54 o 
  -5   2   6      595.05      642.43     13.16 o 
  -4   2   6       88.26       94.96      4.76 o 
  -3   2   6      185.45      199.15     12.41 o 
  -2   2   6      372.98      506.94     16.42 o 
  -1   2   6     2004.95     2115.06     35.24 o 
   0   2   6     4300.58     4261.85     36.78 o 
   1   2   6        1.22        6.71      5.47 o 
   2   2   6      337.65      323.58      9.63 o 
   3   2   6       63.67       50.97      4.20 o 
   4   2   6      333.64      338.86      6.90 o 
   5   2   6       19.04       41.54      2.83 o 
   6   2   6       25.78       30.97     11.75 o 
   7   2   6        4.51        2.27      9.61 o 
   8   2   6       10.17       10.81     13.75 o 
   9   2   6       56.38       73.28     20.96 o 
  10   2   6       35.01       38.31     20.96 o 
  11   2   6       15.12        6.94     18.02 o 
  12   2   6       10.27       16.42     23.63 o 
 -11   3   6       10.62       22.22      8.32 o 
 -10   3   6       39.59       55.34      8.86 o 
  -9   3   6      163.20      181.53     12.55 o 
  -8   3   6      333.28      374.28     14.06 o 
  -7   3   6       22.64       18.49      6.76 o 
  -6   3   6      378.31      371.65     12.93 o 
  -5   3   6      132.59      141.24      9.31 o 
  -4   3   6      952.39      993.93     15.97 o 
  -3   3   6      732.77      683.04      9.67 o 
  -2   3   6        7.45       16.24      4.26 o 
  -1   3   6      441.34      453.75     12.89 o 
   0   3   6      512.85      473.37     12.27 o 
   1   3   6       24.21       31.80      3.45 o 
   2   3   6     1581.26     1517.78     14.17 o 
   3   3   6      733.27      782.75     11.51 o 
   4   3   6      609.40      719.61     19.09 o 
   5   3   6       40.50       42.48      3.33 o 
   6   3   6      348.45      364.26     19.89 o 
   7   3   6       61.13       73.41     16.15 o 
   8   3   6       21.76       18.42     14.68 o 
   9   3   6       32.27       -1.60     20.42 o 
  10   3   6      103.40        0.67     13.48 o 
  11   3   6       21.93       36.44     38.57 o 
  12   3   6       32.26       61.53     28.16 o 
 -11   4   6        0.90       13.66     11.48 o 
 -10   4   6        0.31       -2.40     16.82 o 
  -9   4   6        0.54        0.27     12.95 o 
  -8   4   6        0.37       -8.28     10.81 o 
  -7   4   6      511.21      529.56     15.26 o 
  -6   4   6      799.72      857.89     19.07 o 
  -5   4   6      233.42      239.93     15.46 o 
  -4   4   6        0.36        8.68      5.34 o 
  -3   4   6      878.43      895.96     17.26 o 
  -2   4   6      359.23      373.03      9.95 o 
  -1   4   6     3881.30     3997.85     44.83 o 
   0   4   6     1443.94     1290.62     19.06 o 
   1   4   6        8.22       24.15      5.10 o 
   2   4   6      519.48      519.78     10.19 o 
   3   4   6       63.24       67.16      4.13 o 
   4   4   6      147.57      126.48      7.44 o 
   5   4   6      349.52      404.88     10.08 o 
   6   4   6      151.76      135.68      6.75 o 
   7   4   6       58.04       48.85     24.43 o 
   8   4   6       30.10       35.10     16.15 o 
   9   4   6       58.50       -2.27     13.88 o 
  10   4   6        2.70       -0.67     13.61 o 
  11   4   6       49.68       85.69     28.70 o 
  12   4   6        0.18       15.88     38.84 o 
 -10   5   6        4.82       -8.41     13.08 o 
  -9   5   6       35.28       34.97     23.89 o 
  -8   5   6       60.32       62.48     14.48 o 
  -7   5   6       10.61       11.79      7.06 o 
  -6   5   6       58.45       70.61      9.84 o 
  -5   5   6      148.40      158.75      8.51 o 
  -4   5   6     1358.88     1360.41     20.15 o 
  -3   5   6     1869.59     1838.60     20.81 o 
  -2   5   6     3419.98     3646.20     47.89 o 
  -1   5   6      299.40      244.60     13.25 o 
   0   5   6     1594.49     1555.46     25.59 o 
   1   5   6      647.61      638.77     13.17 o 
   2   5   6      470.36      349.36     10.01 o 
   3   5   6      771.27      684.10     13.55 o 
   4   5   6      962.98      952.74     11.75 o 
   5   5   6     1151.78     1171.57     14.80 o 
   6   5   6       24.79       31.03      3.71 o 
   7   5   6        5.47       21.76     22.42 o 
   8   5   6      248.71      258.68     25.23 o 
   9   5   6       94.54        1.20     13.21 o 
  10   5   6       16.18        0.53     21.76 o 
  11   5   6        4.23       -2.00     17.75 o 
 -10   6   6        7.68        6.94     13.88 o 
  -9   6   6       12.40        2.27      7.62 o 
  -8   6   6       86.08       81.02     31.81 o 
  -7   6   6      468.19      525.15     16.31 o 
  -6   6   6      131.45      154.32     15.75 o 
  -5   6   6      194.42      210.81     12.98 o 
  -4   6   6      326.16      340.21      9.48 o 
  -3   6   6       89.65       88.66      7.78 o 
  -2   6   6      421.56      475.51     18.17 o 
  -1   6   6     3349.60     3213.75     41.43 o 
   0   6   6     2246.35     2412.48     32.33 o 
   1   6   6     3869.03     3654.25     55.26 o 
   2   6   6      603.21      588.42     18.69 o 
   3   6   6       11.70       21.91      6.01 o 
   4   6   6       95.42      100.73      9.91 o 
   5   6   6      525.98      483.70     11.33 o 
   6   6   6      758.50      778.53     10.05 o 
   7   6   6      403.37      412.62     19.95 o 
   8   6   6      396.95      448.35     46.45 o 
   9   6   6       17.91       -0.27     11.75 o 
  10   6   6        6.36        0.67     14.01 o 
  11   6   6        6.51        0.40     24.69 o 
 -10   7   6        0.37       11.67     16.08 o 
  -9   7   6       18.76       23.50     10.85 o 
  -8   7   6       91.58       92.47     10.53 o 
  -7   7   6      116.12      137.76     10.47 o 
  -6   7   6        4.14        5.92      7.76 o 
  -5   7   6       33.51       31.95      6.68 o 
  -4   7   6      837.54      913.30     16.21 o 
  -3   7   6      129.19      153.32      9.98 o 
  -2   7   6      790.47      786.05     20.29 o 
  -1   7   6      529.33      599.36     17.65 o 
   0   7   6      109.91       85.42     16.88 o 
   1   7   6      336.26      326.68     14.87 o 
   2   7   6      161.56      174.87     10.00 o 
   3   7   6     1259.93     1253.20     22.89 o 
   4   7   6     2432.25     2397.43     32.92 o 
   5   7   6      551.54      566.43     24.83 o 
   6   7   6       36.14       32.20      6.45 o 
   7   7   6        3.72        5.67      4.77 o 
   8   7   6        8.64        5.35      2.63 o 
   9   7   6      108.94       -1.60     14.55 o 
  10   7   6       88.94        0.27     21.36 o 
  11   7   6       35.90       -0.27     15.08 o 
  -9   8   6       46.41       41.78     14.14 o 
  -8   8   6       67.87       58.50     11.22 o 
  -7   8   6       35.50       33.40      9.23 o 
  -6   8   6        1.19        2.41      6.93 o 
  -5   8   6       79.46      100.32      9.01 o 
  -4   8   6        3.75        8.70      5.51 o 
  -3   8   6       66.28       71.47      8.14 o 
  -2   8   6      271.77      291.91     18.88 o 
  -1   8   6       10.37        2.03      6.89 o 
   0   8   6        2.24        7.97      7.55 o 
   1   8   6      362.97      359.94     26.09 o 
   2   8   6      721.39      738.48     18.03 o 
   3   8   6      509.38      535.64     30.23 o 
   4   8   6        2.23        4.94      5.29 o 
   5   8   6        6.22       20.09      9.11 o 
   6   8   6      288.00      309.73     13.73 o 
   7   8   6       79.32       80.40      6.28 o 
   8   8   6      206.52      237.62      5.73 o 
   9   8   6        7.68       -0.93     13.88 o 
  10   8   6        8.99        1.20     16.02 o 
  11   8   6        0.16        1.60     28.30 o 
  -9   9   6        9.30        7.26      8.95 o 
  -8   9   6        6.37       11.47      8.58 o 
  -7   9   6       22.59       28.94     11.06 o 
  -6   9   6       88.18      104.65     35.36 o 
  -5   9   6       10.11        4.22      6.35 o 
  -4   9   6       37.25       44.01     11.09 o 
  -3   9   6      111.14      106.18     17.22 o 
  -2   9   6       14.10       27.00     18.09 o 
  -1   9   6      284.96      285.67     24.03 o 
   0   9   6      193.30      199.08     14.16 o 
   1   9   6       87.06       78.48     13.30 o 
   2   9   6       63.32       59.02     11.82 o 
   3   9   6      197.46      226.93     14.63 o 
   4   9   6        1.43       -5.50      7.61 o 
   5   9   6      203.79      214.88     10.70 o 
   6   9   6       67.69       58.26      8.46 o 
   7   9   6       21.62       29.12      6.20 o 
   8   9   6       70.42       46.38     13.64 o 
   9   9   6       97.28        0.67     14.55 o 
  10   9   6        2.95       -1.47     26.96 o 
  -8  10   6        0.41        7.65      8.77 o 
  -7  10   6        3.36        9.78      8.22 o 
  -6  10   6       34.35       19.52     12.09 o 
  -5  10   6       65.38       54.27     25.12 o 
  -4  10   6       20.76       26.46      8.17 o 
  -3  10   6       98.11       87.67     17.97 o 
  -2  10   6       12.13       -1.80      8.73 o 
  -1  10   6      237.91      273.85     29.36 o 
   0  10   6      364.81      431.97     22.70 o 
   1  10   6       54.94       47.23     11.23 o 
   2  10   6       13.26       21.47      9.48 o 
   3  10   6       40.37       36.57     11.78 o 
   4  10   6      311.00      304.38     21.78 o 
   5  10   6      124.42      138.89     14.75 o 
   6  10   6      161.02      181.81     10.69 o 
   7  10   6      177.42      191.40      9.76 o 
   8  10   6      106.78       42.51     28.20 o 
   9  10   6        1.85       -2.67     17.49 o 
  10  10   6       18.82       -1.07     17.22 o 
  -7  11   6       75.37       83.09     17.66 o 
  -6  11   6       44.68       33.60     14.42 o 
  -5  11   6       81.09       67.02     24.95 o 
  -4  11   6        2.34       11.28      8.18 o 
  -3  11   6      312.07      388.51     27.33 o 
  -2  11   6      126.77      131.00     17.27 o 
  -1  11   6      229.29      263.26     24.09 o 
   0  11   6      206.05      216.30     27.75 o 
   1  11   6        9.86       14.46     10.57 o 
   2  11   6      178.51      220.30     19.36 o 
   3  11   6      773.97      785.59     25.16 o 
   4  11   6      387.06      430.07     17.31 o 
   5  11   6       72.68       92.96     14.35 o 
   6  11   6       29.48       21.30     10.19 o 
   7  11   6        7.68        3.56      6.56 o 
   8  11   6       78.79       19.74     18.24 o 
   9  11   6      102.38        0.27     15.08 o 
  -7  12   6        0.09       -3.68     18.45 o 
  -6  12   6       34.35       28.00     11.42 o 
  -5  12   6       96.53       62.49     24.44 o 
  -4  12   6      366.66      395.72     28.53 o 
  -3  12   6      416.61      425.97     38.17 o 
  -2  12   6       66.74      101.07     17.83 o 
  -1  12   6       37.89       38.21     17.38 o 
   0  12   6       71.92       61.60     15.35 o 
   1  12   6       32.94       52.39     16.97 o 
   2  12   6      346.00      368.33     19.99 o 
   3  12   6      243.71      301.80     18.25 o 
   4  12   6       20.68       21.40     12.34 o 
   5  12   6       42.99       38.66     17.10 o 
   6  12   6       25.42       17.17      8.91 o 
   7  12   6       35.18        6.41     11.38 o 
   8  12   6       34.24       14.56     11.30 o 
   9  12   6        0.10        1.47     28.30 o 
  -6  13   6       98.93       42.86     25.58 o 
  -5  13   6      119.47       83.13     26.12 o 
  -4  13   6       69.68       57.70     29.58 o 
  -3  13   6        5.64        2.97     12.40 o 
  -2  13   6      157.55      166.83     21.71 o 
  -1  13   6       59.64       61.30     27.32 o 
   0  13   6       40.68       47.72     15.70 o 
   1  13   6      240.05      243.12     20.46 o 
   2  13   6      223.96      276.35     23.83 o 
   3  13   6       19.78       19.82     11.88 o 
   4  13   6        0.51       -0.71      7.88 o 
   5  13   6       22.68       38.08     11.73 o 
   6  13   6       27.28       26.93     10.57 o 
   7  13   6       19.27        7.60     10.29 o 
   8  13   6        2.65        0.00      6.67 o 
  -5  14   6        6.83       10.64     11.14 o 
  -4  14   6       97.35       21.50     15.92 o 
  -3  14   6      102.39       77.63     68.87 o 
  -2  14   6       38.95       56.02     21.82 o 
  -1  14   6       14.20       -4.95     13.11 o 
   0  14   6        0.14       -6.46     25.09 o 
   1  14   6        4.56        6.70     12.49 o 
   2  14   6       11.03       23.90     14.04 o 
   3  14   6        7.02       17.85     12.68 o 
   4  14   6        0.76       -7.20     13.04 o 
   5  14   6        4.29        0.06     11.02 o 
   6  14   6       30.92       22.66     13.96 o 
   7  14   6        7.31        1.29      7.59 o 
  -3  15   6       29.02        5.41     25.28 o 
  -2  15   6       62.14       82.45     36.51 o 
  -1  15   6       39.56       40.04     21.22 o 
   0  15   6       81.91       89.55     24.64 o 
   1  15   6       33.85       26.86     24.16 o 
   2  15   6        9.43      -16.58     23.63 o 
   3  15   6       21.60       34.71     15.19 o 
   4  15   6       25.15       -3.31     11.05 o 
   5  15   6        2.94       32.13     16.63 o 
  -1  16   6        3.25      -17.14     18.40 o 
   0  16   6       22.06       35.70     31.28 o 
   1  16   6       40.70       70.11     24.40 o 
   2  16   6       70.48      100.59     30.77 o 
   3  16   6       43.29      103.34     20.51 o 
  -4 -15   7       37.14       19.70     21.16 o 
  -3 -15   7       34.23        7.69     14.14 o 
  -2 -15   7       31.97       61.80     28.16 o 
  -1 -15   7        1.67        8.59     17.12 o 
   0 -15   7        3.54       14.78     15.94 o 
   1 -15   7        8.52       14.46     16.35 o 
   2 -15   7       11.87       22.53     17.71 o 
   3 -15   7        1.02        3.16     24.56 o 
  -5 -14   7        5.45       18.97     16.93 o 
  -4 -14   7       14.27        1.36     10.57 o 
  -3 -14   7        0.83        0.35      9.10 o 
  -2 -14   7       17.44       18.02     21.89 o 
  -1 -14   7      135.16       76.46     62.33 o 
   0 -14   7       27.89       27.97     22.69 o 
   1 -14   7        0.07       17.05     15.04 o 
   2 -14   7        1.21      -11.34     14.68 o 
   3 -14   7        1.20       -8.66     26.96 o 
   4 -14   7       11.72        6.78     13.04 o 
   5 -14   7        1.44       16.68     19.22 o 
  -6 -13   7       83.02      119.05     26.03 o 
  -5 -13   7       43.08       70.38     19.77 o 
  -4 -13   7        9.77        9.82     12.35 o 
  -3 -13   7        6.58        0.52      9.04 o 
  -2 -13   7       12.19       14.29     16.45 o 
  -1 -13   7       90.28       50.84     41.98 o 
   0 -13   7      191.32      158.42    100.11 o 
   1 -13   7       57.99       68.89     17.36 o 
   2 -13   7       74.30       92.36     18.65 o 
   3 -13   7       70.37       61.06     17.74 o 
   4 -13   7       35.36       23.31     12.76 o 
   5 -13   7       25.50        7.82     10.91 o 
   6 -13   7       80.56       13.25     13.25 o 
  -7 -12   7       45.20       46.41     14.20 o 
  -6 -12   7        6.37       28.26     20.22 o 
  -5 -12   7       15.81       31.11     14.95 o 
  -4 -12   7      183.89      177.57    119.99 o 
  -3 -12   7      317.63      418.84     22.91 o 
  -2 -12   7      319.77      288.37    171.05 o 
  -1 -12   7      299.61      331.96     23.56 o 
   0 -12   7       10.75        4.50     13.80 o 
   1 -12   7        1.20        2.41     11.97 o 
   2 -12   7        0.34        0.51      9.10 o 
   3 -12   7      144.11      187.94     19.82 o 
   4 -12   7      444.14      525.01     28.28 o 
   5 -12   7      247.22        3.68     15.29 o 
   6 -12   7       35.19       17.67     16.03 o 
   7 -12   7        0.30       -4.12      9.02 o 
  -8 -11   7        0.55        8.10     11.66 o 
  -7 -11   7       10.90       15.37     11.04 o 
  -6 -11   7      109.26      123.27     15.57 o 
  -5 -11   7      156.84      196.38     19.82 o 
  -4 -11   7      136.27      167.33     38.24 o 
  -3 -11   7       69.24       76.94     18.15 o 
  -2 -11   7      105.45      109.62     18.97 o 
  -1 -11   7      120.97      130.37     17.07 o 
   0 -11   7      571.60      611.24     24.85 o 
   1 -11   7      457.99      515.61     23.43 o 
   2 -11   7      334.27      360.18     24.65 o 
   3 -11   7      469.23      492.78     23.54 o 
   4 -11   7      201.91      216.78     32.25 o 
   5 -11   7       29.14       22.71     14.47 o 
   6 -11   7       37.76       10.25     13.12 o 
   7 -11   7       12.89       10.54     10.69 o 
   8 -11   7       82.73        0.87      8.31 o 
  -9 -10   7        2.89       15.75     14.68 o 
  -8 -10   7        0.32       -3.20      8.33 o 
  -7 -10   7       64.92       52.68     19.41 o 
  -6 -10   7        8.14       12.53     12.07 o 
  -5 -10   7       21.26       17.46     12.19 o 
  -4 -10   7       40.80       38.34     14.14 o 
  -3 -10   7        6.95       18.95     12.26 o 
  -2 -10   7      159.11      198.69     16.68 o 
  -1 -10   7      284.46      298.37     18.11 o 
   0 -10   7      115.92      145.95     15.54 o 
   1 -10   7      157.04      146.69     16.13 o 
   2 -10   7       40.44       30.97     12.28 o 
   3 -10   7      199.89      207.89     19.09 o 
   4 -10   7      224.64      218.66     18.39 o 
   5 -10   7      400.12      455.32     27.12 o 
   6 -10   7      165.28      139.99     42.89 o 
   7 -10   7       22.28        9.69     10.19 o 
   8 -10   7        6.88        9.71      9.09 o 
  -9  -9   7        9.97       19.62     14.42 o 
  -8  -9   7        6.84       14.10      9.32 o 
  -7  -9   7        0.31       -1.32      8.00 o 
  -6  -9   7       20.49       13.76     10.85 o 
  -5  -9   7       35.26       44.96     12.83 o 
  -4  -9   7       56.31       36.67     12.59 o 
  -3  -9   7       51.29       36.12     10.66 o 
  -2  -9   7        0.24       -5.64      8.20 o 
  -1  -9   7      231.33      237.91     18.64 o 
   0  -9   7      413.48      438.49     28.30 o 
   1  -9   7        1.61       15.05     15.33 o 
   2  -9   7      193.97      215.21     16.62 o 
   3  -9   7      244.15      292.51     16.58 o 
   4  -9   7       47.40       38.19      9.53 o 
   5  -9   7      173.67      213.07     13.22 o 
   6  -9   7      118.85      137.50     15.17 o 
   7  -9   7       53.68       23.39     10.44 o 
   8  -9   7       16.69       21.37     10.59 o 
   9  -9   7        1.46       -3.31      7.37 o 
 -10  -8   7        1.35        8.68     12.15 o 
  -9  -8   7        0.02        3.34     17.62 o 
  -8  -8   7        2.15       -5.61     11.48 o 
  -7  -8   7        0.44        7.07      9.06 o 
  -6  -8   7        9.59       21.03     14.23 o 
  -5  -8   7        7.14        6.98     12.21 o 
  -4  -8   7        3.95        8.23     12.54 o 
  -3  -8   7      194.51      218.62     16.71 o 
  -2  -8   7       49.37       61.84     10.60 o 
  -1  -8   7       89.14      104.02     13.82 o 
   0  -8   7       40.76       53.60     10.70 o 
   1  -8   7      271.20      245.13     14.19 o 
   2  -8   7      175.47      139.34     19.68 o 
   3  -8   7      155.78      196.98     11.46 o 
   4  -8   7      644.57      633.93     16.67 o 
   5  -8   7      545.79      558.11     17.81 o 
   6  -8   7        5.77        7.17      7.04 o 
   7  -8   7       10.12       -1.12      5.63 o 
   8  -8   7        5.85        4.37     10.94 o 
   9  -8   7      127.49      118.34     40.76 o 
  10  -8   7       43.51       45.11     22.96 o 
 -10  -7   7        4.83        6.97      8.11 o 
  -9  -7   7       37.36        0.27      7.39 o 
  -8  -7   7      115.86       91.96     16.55 o 
  -7  -7   7       74.20       80.89     25.09 o 
  -6  -7   7        0.32        4.59      8.33 o 
  -5  -7   7        2.25        4.66      7.54 o 
  -4  -7   7       49.23       65.27     11.75 o 
  -3  -7   7       45.63       49.24     11.24 o 
  -2  -7   7      105.51      110.78     10.94 o 
  -1  -7   7        2.61       -5.04     11.03 o 
   0  -7   7       94.66       94.09     10.40 o 
   1  -7   7      570.22      547.60     16.87 o 
   2  -7   7      636.58      670.51     17.98 o 
   3  -7   7       19.89       23.87      9.31 o 
   4  -7   7       92.42       93.45      8.88 o 
   5  -7   7       23.40       24.27      7.77 o 
   6  -7   7      589.43      599.12     15.26 o 
   7  -7   7      350.42      424.69     15.84 o 
   8  -7   7      240.42      288.85     14.69 o 
   9  -7   7       89.52       85.76     26.10 o 
  10  -7   7       16.79        0.27     23.36 o 
 -10  -6   7        4.81        0.61      7.23 o 
  -9  -6   7       11.74       -0.07      5.58 o 
  -8  -6   7       87.50      102.77     12.26 o 
  -7  -6   7      178.78      237.05     29.63 o 
  -6  -6   7      252.09      269.62     13.37 o 
  -5  -6   7      327.66      377.84     14.58 o 
  -4  -6   7      790.26      839.25     19.99 o 
  -3  -6   7      540.24      576.51     19.00 o 
  -2  -6   7       27.42       24.38      7.83 o 
  -1  -6   7     2022.31     2074.95     78.28 o 
   0  -6   7      203.85      219.80     11.45 o 
   1  -6   7       73.28       81.37     10.48 o 
   2  -6   7      384.39      349.00     13.25 o 
   3  -6   7       33.92       23.82      6.88 o 
   4  -6   7      235.24      220.64      9.67 o 
   5  -6   7      329.07      375.01     12.89 o 
   6  -6   7      138.88      159.89      9.39 o 
   7  -6   7      292.24      293.24     12.57 o 
   8  -6   7      103.30       75.50     26.47 o 
   9  -6   7       52.54       55.41     16.80 o 
  10  -6   7       66.84        1.60     16.82 o 
 -10  -5   7       83.96       -0.18      6.49 o 
  -9  -5   7       87.60       48.75     35.18 o 
  -8  -5   7      134.90      156.94     15.11 o 
  -7  -5   7      405.86      433.80     22.16 o 
  -6  -5   7       30.41       20.42     11.21 o 
  -5  -5   7        0.33       -5.07      6.26 o 
  -4  -5   7      924.73     1015.71     20.41 o 
  -3  -5   7     1270.20     1317.25     22.91 o 
  -2  -5   7      949.36      900.50     20.91 o 
  -1  -5   7     1291.77     1219.78     21.18 o 
   0  -5   7       11.84       11.16      6.18 o 
   1  -5   7        1.97       16.29      9.86 o 
   2  -5   7      390.24      369.08     12.48 o 
   3  -5   7      477.32      486.77     12.41 o 
   4  -5   7     1414.26     1439.35     26.67 o 
   5  -5   7        3.79        7.51      4.86 o 
   6  -5   7        6.70        3.15      6.28 o 
   7  -5   7       23.52       20.30      8.07 o 
   8  -5   7      146.02      155.13      9.29 o 
   9  -5   7       78.69       49.87     16.25 o 
  10  -5   7       12.40        0.80     22.96 o 
  11  -5   7        4.99       -1.87     17.89 o 
 -10  -4   7       14.71        0.44      8.32 o 
  -9  -4   7        5.65        3.47      5.32 o 
  -8  -4   7        0.60        3.24      6.70 o 
  -7  -4   7       41.06       41.17     10.52 o 
  -6  -4   7      773.58      855.05     27.90 o 
  -5  -4   7     1041.33     1131.47     42.04 o 
  -4  -4   7      861.49      898.66     20.91 o 
  -3  -4   7      337.40      330.31     11.78 o 
  -2  -4   7       59.31       54.61      7.53 o 
  -1  -4   7      743.77      734.03     17.75 o 
   0  -4   7       11.66       22.91      6.26 o 
   1  -4   7     1480.17     1219.78     21.45 o 
   2  -4   7      600.45      655.97     11.01 o 
   3  -4   7     1701.96     1611.91     19.95 o 
   4  -4   7      117.44      140.84      6.91 o 
   5  -4   7       19.53       25.38      5.86 o 
   6  -4   7        7.00        5.94      5.19 o 
   7  -4   7       11.24       16.38      6.41 o 
   8  -4   7        8.89        7.20      6.14 o 
   9  -4   7        4.92        4.77      5.35 o 
  10  -4   7        0.43        1.60     14.82 o 
  11  -4   7        5.93        0.40     14.82 o 
 -10  -3   7        1.62        0.37      7.96 o 
  -9  -3   7        0.46        3.59      5.82 o 
  -8  -3   7        5.77        2.82      4.82 o 
  -7  -3   7      104.96      100.06      9.94 o 
  -6  -3   7       54.33       76.60      8.18 o 
  -5  -3   7       29.77       36.17     10.81 o 
  -4  -3   7      278.57      268.55     15.75 o 
  -3  -3   7      929.93      971.18     17.79 o 
  -2  -3   7     2889.41     3078.05     39.85 o 
  -1  -3   7        5.06       11.97      5.38 o 
   0  -3   7      250.64      213.47      9.05 o 
   1  -3   7       57.74       83.10      6.88 o 
   2  -3   7      101.17      100.58      5.62 o 
   3  -3   7     1022.47     1004.01     14.03 o 
   4  -3   7      584.02      577.72     10.96 o 
   5  -3   7      469.39      433.26      9.76 o 
   6  -3   7      682.78      678.60     14.39 o 
   7  -3   7      246.03      228.55      7.15 o 
   8  -3   7       49.17       33.35      3.76 o 
   9  -3   7      136.51      132.07     12.97 o 
  10  -3   7       16.86       17.20     17.42 o 
  11  -3   7        0.69        1.70     11.94 o 
 -11  -2   7        1.83        1.98      6.19 o 
 -10  -2   7        4.22        4.49      8.44 o 
  -9  -2   7       15.62       12.45      6.98 o 
  -8  -2   7        0.92        0.30      4.54 o 
  -7  -2   7      640.01      689.46     13.78 o 
  -6  -2   7      945.46     1013.74     24.86 o 
  -5  -2   7       89.74       90.45     22.29 o 
  -4  -2   7       35.33       37.77     16.15 o 
  -3  -2   7       27.59       33.50      9.61 o 
  -2  -2   7       62.88       77.68     10.54 o 
  -1  -2   7       33.53       22.75      5.80 o 
   0  -2   7     4118.81     4026.33     43.18 o 
   1  -2   7      556.38      558.32      9.67 o 
   2  -2   7      288.65      354.77      8.00 o 
   3  -2   7      180.04      251.14      8.48 o 
   4  -2   7      240.63      231.67      6.02 o 
   5  -2   7       39.43       39.25      4.08 o 
   6  -2   7      631.51      666.57      9.98 o 
   7  -2   7      307.84      294.81      8.05 o 
   8  -2   7      278.48      321.75      7.36 o 
   9  -2   7        0.05        0.95     10.57 o 
  10  -2   7        0.11       -5.93     11.99 o 
  11  -2   7        2.55       -6.72     13.87 o 
 -11  -1   7        4.43        8.88      7.26 o 
 -10  -1   7        8.95        7.84      7.11 o 
  -9  -1   7       15.17       24.59      6.60 o 
  -8  -1   7       14.41       12.20      6.24 o 
  -7  -1   7      298.11      351.36     10.23 o 
  -6  -1   7      166.72      202.65      8.70 o 
  -5  -1   7     1397.44     1447.88     35.91 o 
  -4  -1   7     1348.12     1325.19     26.23 o 
  -3  -1   7     3519.43     3431.00     57.26 o 
  -2  -1   7     4591.54     4386.42     68.61 o 
  -1  -1   7     1752.65     1646.96     39.51 o 
   0  -1   7      238.22      288.69      6.35 o 
   1  -1   7       33.09       31.52      3.66 o 
   2  -1   7      486.30      449.25      8.14 o 
   3  -1   7     5598.04     5461.76     39.49 o 
   4  -1   7      199.16      202.34      5.81 o 
   5  -1   7     1018.72      965.82     11.40 o 
   6  -1   7      542.60      495.64     12.67 o 
   7  -1   7      392.00      339.18      8.71 o 
   8  -1   7      486.27      548.81     21.61 o 
   9  -1   7      231.77      324.44     20.34 o 
  10  -1   7      135.08      187.10     20.04 o 
  11  -1   7       78.24       93.17     43.91 o 
 -11   0   7        3.78        5.68      8.11 o 
 -10   0   7       70.28       65.66     11.61 o 
  -9   0   7       69.09       55.51      8.74 o 
  -8   0   7       84.87       71.35      8.38 o 
  -7   0   7        1.07        8.11      5.31 o 
  -6   0   7      529.32      529.80     10.76 o 
  -5   0   7     1396.22     1503.15     18.88 o 
  -4   0   7     2113.31     2179.10     24.71 o 
  -3   0   7        2.47        9.12      2.63 o 
  -2   0   7     1806.57     2010.55     36.71 o 
  -1   0   7     4803.56     4863.25     43.93 o 
   0   0   7     2312.81     2183.00     20.84 o 
   1   0   7     1902.34     1848.09     21.04 o 
   2   0   7     5096.58     4599.10     36.45 o 
   3   0   7     1137.32     1156.14     14.51 o 
   4   0   7      634.19      716.11     10.89 o 
   5   0   7      288.10      280.47      7.89 o 
   6   0   7     1936.99     1868.77     31.15 o 
   7   0   7     1962.44     2159.45     36.84 o 
   8   0   7      551.34      667.73     22.99 o 
   9   0   7        1.05        3.21     10.00 o 
  10   0   7       13.35        6.27     27.76 o 
  11   0   7       21.71       17.62     20.82 o 
  12   0   7        6.09       10.41     22.02 o 
 -11   1   7        7.00       14.45     12.39 o 
 -10   1   7       12.79       11.97      8.66 o 
  -9   1   7       36.91       38.40     11.71 o 
  -8   1   7       31.76       50.79      8.02 o 
  -7   1   7      147.96      163.17     10.68 o 
  -6   1   7       75.13      110.86      7.00 o 
  -5   1   7      656.99      694.29     12.42 o 
  -4   1   7      116.86      141.38      6.27 o 
  -3   1   7        4.26        6.27      4.07 o 
  -2   1   7      368.38      317.27     14.28 o 
  -1   1   7     7424.58     7644.69    109.45 o 
   0   1   7     3948.41     3854.41     55.53 o 
   1   1   7       52.38       65.97      7.69 o 
   2   1   7      133.08      159.45      5.91 o 
   3   1   7      243.49      206.44      4.52 o 
   4   1   7        3.51        8.68      3.34 o 
   5   1   7     1348.01     1280.81     12.68 o 
   6   1   7      709.58      694.22     16.60 o 
   7   1   7      210.29      227.08     14.72 o 
   8   1   7        4.82        7.07     13.08 o 
   9   1   7      221.94      240.79     27.36 o 
  10   1   7      199.81      294.31     32.43 o 
  11   1   7      135.54      196.61     33.37 o 
  12   1   7       58.07       70.61     46.85 o 
 -11   2   7        2.63       14.03     12.25 o 
 -10   2   7       42.24       56.77      9.64 o 
  -9   2   7       86.62      131.76     10.33 o 
  -8   2   7      483.29      521.50     16.54 o 
  -7   2   7      150.46      193.25     14.97 o 
  -6   2   7       10.86        9.74      6.61 o 
  -5   2   7       92.15      109.15      8.74 o 
  -4   2   7      982.65     1104.57     26.76 o 
  -3   2   7       52.91       56.73     10.41 o 
  -2   2   7        5.76       20.82     13.21 o 
  -1   2   7     1073.71     1114.52     25.09 o 
   0   2   7      142.04      102.95      2.46 o 
   1   2   7      392.27      369.79      8.13 o 
   2   2   7     3433.08     3441.64     37.51 o 
   3   2   7       29.65       27.23      5.13 o 
   4   2   7      871.86      860.07     11.33 o 
   5   2   7        1.01        2.64      2.63 o 
   6   2   7      534.59      474.82     14.62 o 
   7   2   7        2.72       10.28     11.75 o 
   8   2   7      132.87      146.42     21.09 o 
   9   2   7       66.26       51.92     32.57 o 
  10   2   7        0.82      -11.88     18.42 o 
  11   2   7        0.04        6.41     30.57 o 
  12   2   7        4.33        4.81     21.09 o 
 -10   3   7        2.08       -0.32      5.97 o 
  -9   3   7       26.17       27.54      8.91 o 
  -8   3   7        6.11       17.90      8.65 o 
  -7   3   7      186.31      196.09     11.87 o 
  -6   3   7       46.65       40.83     31.30 o 
  -5   3   7        4.39        6.54      9.08 o 
  -4   3   7       11.50        9.08      8.94 o 
  -3   3   7        2.07        6.81      7.88 o 
  -2   3   7       83.79       87.83     11.35 o 
  -1   3   7       47.35       77.10     33.57 o 
   0   3   7      440.49      407.63      7.06 o 
   1   3   7     1184.43     1211.78     14.25 o 
   2   3   7       27.68       21.77      4.93 o 
   3   3   7      217.84      229.35      7.14 o 
   4   3   7      300.88      280.99      8.21 o 
   5   3   7       27.70       32.61      2.90 o 
   6   3   7       10.01       13.18      2.26 o 
   7   3   7      107.05      108.38     16.95 o 
   8   3   7      136.44      115.46     20.82 o 
   9   3   7      121.44       -1.07     12.95 o 
  10   3   7       21.76        1.47     14.82 o 
  11   3   7        5.67       13.21     21.22 o 
  12   3   7        4.65        6.41     21.76 o 
 -10   4   7        7.84       11.35     13.48 o 
  -9   4   7        7.19        2.67     10.41 o 
  -8   4   7        7.71        6.41     10.95 o 
  -7   4   7       41.35       48.32     14.15 o 
  -6   4   7       59.76       81.68      7.69 o 
  -5   4   7      412.24      448.20     11.39 o 
  -4   4   7      359.34      393.33      7.89 o 
  -3   4   7      271.16      301.77      5.73 o 
  -2   4   7     1378.83     1293.01     14.99 o 
  -1   4   7     1645.23     1751.71     24.92 o 
   0   4   7      107.56       99.78      7.69 o 
   1   4   7       15.56       29.93      6.89 o 
   2   4   7      285.18      240.48      7.88 o 
   3   4   7      525.64      574.24     19.32 o 
   4   4   7      159.55      144.69      6.66 o 
   5   4   7       71.63       55.98      6.78 o 
   6   4   7      169.53      153.38      7.83 o 
   7   4   7      182.93      206.22     20.82 o 
   8   4   7      124.74      121.46     32.97 o 
   9   4   7        0.45        0.53     11.48 o 
  10   4   7       53.99       -2.27     24.69 o 
  11   4   7       68.20       -1.74     17.75 o 
 -10   5   7        2.52        4.54     12.95 o 
  -9   5   7       32.33       37.11     16.28 o 
  -8   5   7      151.54      160.04     20.29 o 
  -7   5   7      396.69      475.32     22.12 o 
  -6   5   7      132.71      121.85     14.29 o 
  -5   5   7      383.47      445.56     15.57 o 
  -4   5   7       67.48       76.31      7.23 o 
  -3   5   7      207.42      226.61     13.73 o 
  -2   5   7      716.16      680.77     11.85 o 
  -1   5   7      671.27      628.14     15.57 o 
   0   5   7      868.22      890.32     17.13 o 
   1   5   7     1079.14      970.30     17.04 o 
   2   5   7       43.75       34.00      5.90 o 
   3   5   7      244.86      287.07      8.02 o 
   4   5   7      114.79      120.55     13.47 o 
   5   5   7       70.33       49.64      6.18 o 
   6   5   7        4.45       -4.24      4.49 o 
   7   5   7       98.37       76.62      6.29 o 
   8   5   7      159.63      203.55     23.63 o 
   9   5   7       42.71        1.07     12.95 o 
  10   5   7       44.64        0.40     13.35 o 
  11   5   7       35.44        1.07     26.70 o 
 -10   6   7       45.45       89.03     33.50 o 
  -9   6   7       39.91       20.42     25.36 o 
  -8   6   7      162.85      187.88     17.10 o 
  -7   6   7       28.63       28.71      9.94 o 
  -6   6   7        8.39        7.42      6.83 o 
  -5   6   7       66.84       51.53      6.64 o 
  -4   6   7      372.66      424.57     10.59 o 
  -3   6   7     3215.56     3265.40     70.68 o 
  -2   6   7     2875.42     3039.23     50.65 o 
  -1   6   7      259.48      333.90     16.55 o 
   0   6   7        0.74        1.60      8.08 o 
   1   6   7      449.07      448.97     15.59 o 
   2   6   7     1169.16     1249.72     20.19 o 
   3   6   7     2185.63     2174.78     30.83 o 
   4   6   7      584.84      572.24     10.34 o 
   5   6   7     1321.41     1381.17     16.19 o 
   6   6   7      281.48      266.05     12.78 o 
   7   6   7       11.16       11.51      4.85 o 
   8   6   7        5.17       28.83     17.62 o 
   9   6   7       94.11        0.93     13.48 o 
  10   6   7       44.72       -2.40     16.15 o 
  11   6   7       14.68        0.40     15.35 o 
  -9   7   7        1.62       -2.80     10.95 o 
  -8   7   7       23.71        9.99      7.66 o 
  -7   7   7      129.84      139.86     12.84 o 
  -6   7   7      106.57      126.21      9.05 o 
  -5   7   7      193.86      222.96     16.28 o 
  -4   7   7      717.42      715.13     27.72 o 
  -3   7   7      557.73      555.73     12.61 o 
  -2   7   7      430.16      424.34     17.74 o 
  -1   7   7      949.81     1057.49     23.50 o 
   0   7   7     1144.65     1052.62     25.15 o 
   1   7   7      598.31      647.63     19.41 o 
   2   7   7     1666.06     1746.64     30.05 o 
   3   7   7       82.80       93.99     10.27 o 
   4   7   7       50.32       60.07      7.17 o 
   5   7   7      556.02      570.03     11.50 o 
   6   7   7      653.13      645.66     10.71 o 
   7   7   7       31.12       20.67      9.53 o 
   8   7   7      213.50      204.37     25.96 o 
   9   7   7      108.52       -0.13     11.48 o 
  10   7   7       73.61        2.94     17.35 o 
  11   7   7        0.27        0.00     20.15 o 
  -9   8   7        0.38       14.87     15.35 o 
  -8   8   7        5.74       14.49     12.22 o 
  -7   8   7        0.35        1.79      5.41 o 
  -6   8   7        0.10        2.18      6.75 o 
  -5   8   7       16.09       19.88      8.60 o 
  -4   8   7        0.87       -4.06      7.51 o 
  -3   8   7      342.58      393.48     14.12 o 
  -2   8   7      115.44      147.55     17.20 o 
  -1   8   7       50.86       39.85     10.75 o 
   0   8   7       71.40       93.06     11.46 o 
   1   8   7       11.72        7.47      7.17 o 
   2   8   7      124.99      114.81     10.66 o 
   3   8   7      839.79      883.12     19.55 o 
   4   8   7      172.49      160.28      9.77 o 
   5   8   7       92.87      104.05      9.80 o 
   6   8   7        0.68        2.71      4.45 o 
   7   8   7      119.18      128.56      6.20 o 
   8   8   7       51.99       26.26     15.75 o 
   9   8   7       23.47        0.13     19.22 o 
  10   8   7       31.63        0.40     14.42 o 
  -8   9   7       21.19       16.22     11.06 o 
  -7   9   7        1.96        0.01      8.53 o 
  -6   9   7        0.60        4.27      8.77 o 
  -5   9   7       40.89       35.41      7.98 o 
  -4   9   7      306.49      329.40     20.96 o 
  -3   9   7       66.39       73.35      8.48 o 
  -2   9   7      940.53     1007.95     27.70 o 
  -1   9   7      343.93      387.00     18.92 o 
   0   9   7       33.18       51.04     11.18 o 
   1   9   7       32.71       40.84     14.68 o 
   2   9   7      258.49      303.11     17.62 o 
   3   9   7       99.10      131.45     13.24 o 
   4   9   7       17.38       18.11      7.13 o 
   5   9   7      399.82      418.81     13.44 o 
   6   9   7      168.97      191.98      9.66 o 
   7   9   7      105.00      119.47     29.95 o 
   8   9   7       75.65       46.55     11.93 o 
   9   9   7        5.95        0.40     13.35 o 
  10   9   7       10.51       -0.93     16.42 o 
  -8  10   7        5.17       29.67     11.51 o 
  -7  10   7        6.66       -8.85     12.55 o 
  -6  10   7        5.16        4.53      7.42 o 
  -5  10   7       60.75       50.44     18.50 o 
  -4  10   7        2.18        2.24      7.84 o 
  -3  10   7      228.84      236.18     32.43 o 
  -2  10   7      310.02      350.24     20.72 o 
  -1  10   7      121.78      112.12     15.24 o 
   0  10   7      161.81      181.31     19.16 o 
   1  10   7      469.53      490.23     23.12 o 
   2  10   7      572.00      670.82     21.09 o 
   3  10   7      177.13      203.91     13.72 o 
   4  10   7      380.15      452.30     20.76 o 
   5  10   7       44.92       44.78      8.92 o 
   6  10   7       18.69       24.25      8.69 o 
   7  10   7        0.40        3.98      5.59 o 
   8  10   7      100.41       31.48     22.39 o 
   9  10   7      154.92        1.47     26.96 o 
  10  10   7       82.76       -0.40     16.28 o 
  -7  11   7        4.42        1.22     12.24 o 
  -6  11   7        9.66       21.49     12.25 o 
  -5  11   7       24.33       23.52     11.13 o 
  -4  11   7      171.36      166.64     50.57 o 
  -3  11   7      153.25       96.86     95.17 o 
  -2  11   7        1.87        6.92     13.59 o 
  -1  11   7       27.38       17.67     19.49 o 
   0  11   7      206.93      207.68     18.02 o 
   1  11   7      442.29      506.21     46.78 o 
   2  11   7       76.64       69.81     13.20 o 
   3  11   7        1.29       -1.66      9.40 o 
   4  11   7       45.16       46.68     10.83 o 
   5  11   7      101.06      121.73     26.16 o 
   6  11   7      215.75      271.44     19.09 o 
   7  11   7      233.21      305.96     13.90 o 
   8  11   7       78.98       -0.16      7.47 o 
   9  11   7        9.86       -1.20     16.55 o 
  -6  12   7       39.08       28.28     13.52 o 
  -5  12   7       11.87       20.79     12.90 o 
  -4  12   7        0.09       -4.42      8.73 o 
  -3  12   7        4.36        3.85     12.13 o 
  -2  12   7       11.38       27.24     14.63 o 
  -1  12   7        1.55        1.74     10.00 o 
   0  12   7       70.16       71.78     18.62 o 
   1  12   7       78.98       90.14     15.66 o 
   2  12   7        2.45       -0.44     15.28 o 
   3  12   7      104.63      120.60     15.11 o 
   4  12   7       17.80        6.89      9.10 o 
   5  12   7       17.71       20.31      9.92 o 
   6  12   7        2.14        3.36      7.30 o 
   7  12   7        0.88       -2.99     10.65 o 
   8  12   7       11.53       -0.99      9.10 o 
  -5  13   7       36.75       28.06     14.62 o 
  -4  13   7      108.33      111.43     32.91 o 
  -3  13   7      142.08      127.31     91.10 o 
  -2  13   7       79.78       97.26     23.67 o 
  -1  13   7       20.14       25.11     15.14 o 
   0  13   7        0.91       -4.95     11.70 o 
   1  13   7       70.96       73.25     19.57 o 
   2  13   7        7.58        8.87     11.50 o 
   3  13   7       20.55       29.58     22.56 o 
   4  13   7       10.18       23.99     14.39 o 
   5  13   7       32.13       23.72     13.75 o 
   6  13   7       14.54        9.90     14.77 o 
   7  13   7       16.16        8.57      8.81 o 
  -4  14   7       39.05       33.78     13.93 o 
  -3  14   7        6.36       -7.37     17.50 o 
  -2  14   7        6.15        4.74     22.02 o 
  -1  14   7       50.03       61.09     19.05 o 
   0  14   7      125.97      169.87     21.79 o 
   1  14   7       36.13       62.62     17.30 o 
   2  14   7       31.68       33.71     15.08 o 
   3  14   7        8.01       30.58     22.02 o 
   4  14   7       16.76       24.16     12.99 o 
   5  14   7        0.77        0.08      6.69 o 
   6  14   7        1.26       22.54     14.08 o 
  -3  15   7       34.30        5.87     14.55 o 
  -2  15   7       13.91        2.79     29.56 o 
  -1  15   7       17.66       20.75     17.79 o 
   0  15   7        0.43      -22.78     23.22 o 
   1  15   7       19.18       21.17     16.23 o 
   2  15   7       49.15       68.38     18.67 o 
   3  15   7        6.32       12.91     13.60 o 
   4  15   7        2.70        0.95     10.44 o 
   5  15   7        6.49       15.93     29.36 o 
   1  16   7       36.57       12.76     20.55 o 
   2  16   7        4.64        0.08     10.60 o 
  -3 -15   8        3.08       -5.07     13.78 o 
  -2 -15   8       20.84       11.25     15.19 o 
  -1 -15   8        4.66        5.92     14.10 o 
   0 -15   8        1.28       -1.02     14.73 o 
   1 -15   8        0.13      -11.64     15.98 o 
   2 -15   8        2.53       14.67     17.89 o 
  -5 -14   8       14.89       36.13     16.37 o 
  -4 -14   8       10.80        9.62     13.54 o 
  -3 -14   8       11.79       11.46     14.11 o 
  -2 -14   8        7.27        5.42     12.93 o 
  -1 -14   8       39.63       23.10     29.36 o 
   0 -14   8       25.33       23.68     16.19 o 
   1 -14   8        1.10       -3.08     12.78 o 
   2 -14   8        0.48        4.82     13.29 o 
   3 -14   8       15.04       10.23     15.39 o 
   4 -14   8        9.63        9.83     13.56 o 
  -6 -13   8        0.03        6.95     12.12 o 
  -5 -13   8       26.94       42.01     15.61 o 
  -4 -13   8       93.51       65.95     49.05 o 
  -3 -13   8       51.86       19.52     25.83 o 
  -2 -13   8       39.73       11.03     15.19 o 
  -1 -13   8       56.40       28.04     26.49 o 
   0 -13   8        3.02       -7.73     12.83 o 
   1 -13   8       71.49       58.39     17.45 o 
   2 -13   8       29.72       53.70     17.20 o 
   3 -13   8        4.23        0.06      8.99 o 
   4 -13   8        2.28        6.48     12.38 o 
   5 -13   8        2.85        3.86     10.30 o 
  -7 -12   8       44.54       53.49     15.43 o 
  -6 -12   8       78.10      122.60     20.86 o 
  -5 -12   8       62.13       41.86     23.35 o 
  -4 -12   8      134.20       25.29     26.43 o 
  -3 -12   8       42.37       23.75     23.76 o 
  -2 -12   8       57.97       48.89     44.85 o 
  -1 -12   8      322.10      330.12     22.69 o 
   0 -12   8      168.31      191.60     23.45 o 
   1 -12   8      159.82      204.46     20.45 o 
   2 -12   8      103.93      144.66     19.10 o 
   3 -12   8       42.87       44.30     19.06 o 
   4 -12   8       34.75       39.92     14.35 o 
   5 -12   8       15.37        5.33     10.69 o 
   6 -12   8       66.33       66.21     22.21 o 
  -8 -11   8       59.68       92.00     15.33 o 
  -7 -11   8       98.95       99.73     19.28 o 
  -6 -11   8       41.12       47.49     20.09 o 
  -5 -11   8        0.00       18.30     12.02 o 
  -4 -11   8       93.19       91.01     17.08 o 
  -3 -11   8      205.41      233.85     21.09 o 
  -2 -11   8      428.59      519.53     28.24 o 
  -1 -11   8      346.83      403.21     44.91 o 
   0 -11   8       67.90       92.46     21.29 o 
   1 -11   8       34.55       38.16     16.14 o 
   2 -11   8        0.30       11.56     18.09 o 
   3 -11   8       38.72       36.46     13.08 o 
   4 -11   8      288.23      357.29     28.18 o 
   5 -11   8      275.47      342.46     19.87 o 
   6 -11   8       88.90       78.86     32.72 o 
   7 -11   8       48.69       31.63     15.08 o 
  -8 -10   8        5.08       22.86     11.54 o 
  -7 -10   8        1.25       -6.82      9.63 o 
  -6 -10   8       12.06        1.76     12.95 o 
  -5 -10   8       49.95       37.15     12.44 o 
  -4 -10   8       76.11       80.41     14.05 o 
  -3 -10   8       63.97       70.79     16.60 o 
  -2 -10   8       72.91       83.52     14.38 o 
  -1 -10   8       26.70       16.34     11.22 o 
   0 -10   8      291.84      349.48     23.41 o 
   1 -10   8      195.50      231.79     17.74 o 
   2 -10   8      290.35      325.94     19.39 o 
   3 -10   8      447.52      452.04     25.48 o 
   4 -10   8      477.18      474.35     20.59 o 
   5 -10   8       68.21       54.46     13.38 o 
   6 -10   8       17.75       26.61     11.98 o 
   7 -10   8       19.09       12.46      9.45 o 
   8 -10   8      143.95      152.69     44.99 o 
  -9  -9   8        2.13       28.56     16.55 o 
  -8  -9   8        0.23       30.03     26.43 o 
  -7  -9   8        1.91        2.01      9.90 o 
  -6  -9   8        1.64        7.68     11.18 o 
  -5  -9   8        5.30       -5.98     13.75 o 
  -4  -9   8       10.93        3.77     10.25 o 
  -3  -9   8       86.63      102.32     13.45 o 
  -2  -9   8       83.76       82.59     15.51 o 
  -1  -9   8       63.70       64.65     15.16 o 
   0  -9   8       22.56       29.80     11.08 o 
   1  -9   8        0.40       -1.02     11.81 o 
   2  -9   8       27.45       42.41     11.69 o 
   3  -9   8      148.67      174.99     14.31 o 
   4  -9   8      355.87      374.06     19.80 o 
   5  -9   8      281.63      317.69     17.15 o 
   6  -9   8       65.18       78.96     12.73 o 
   7  -9   8       72.25       70.89     12.54 o 
   8  -9   8        4.10        7.04      8.04 o 
   9  -9   8       11.73        3.11     10.61 o 
  -9  -8   8        1.51        8.41     13.48 o 
  -8  -8   8        4.77        6.67     20.02 o 
  -7  -8   8       11.23        6.40      8.47 o 
  -6  -8   8       46.34       50.15     10.97 o 
  -5  -8   8        0.84       -5.49     10.08 o 
  -4  -8   8        7.55       22.12      9.57 o 
  -3  -8   8      130.77      123.53     13.04 o 
  -2  -8   8        9.67       13.68     14.12 o 
  -1  -8   8      178.82      188.10     14.39 o 
   0  -8   8      174.11      182.45     16.28 o 
   1  -8   8      310.98      352.60     16.65 o 
   2  -8   8      145.28      182.10     17.95 o 
   3  -8   8       54.40       53.09      9.39 o 
   4  -8   8        5.35        7.50      7.07 o 
   5  -8   8      485.53      531.60     16.37 o 
   6  -8   8      152.20      178.47     15.48 o 
   7  -8   8       95.60      156.77     12.70 o 
   8  -8   8      207.88      220.61     19.05 o 
   9  -8   8       28.33       21.18      8.53 o 
 -10  -7   8        2.17       -0.75      8.00 o 
  -9  -7   8        2.00       -2.00     10.28 o 
  -8  -7   8        0.28        5.21     18.55 o 
  -7  -7   8       70.01       90.23     17.35 o 
  -6  -7   8       16.08       22.37      9.14 o 
  -5  -7   8        0.74       -7.91      7.91 o 
  -4  -7   8       48.37       52.88     10.47 o 
  -3  -7   8       77.21       94.93     11.40 o 
  -2  -7   8      178.04      205.86     15.70 o 
  -1  -7   8       34.98       34.83      9.39 o 
   0  -7   8        1.61       -0.15      6.71 o 
   1  -7   8      123.98      136.39     11.98 o 
   2  -7   8      483.13      505.67     17.09 o 
   3  -7   8      582.19      558.09     16.45 o 
   4  -7   8      845.39      893.06     19.51 o 
   5  -7   8      733.77      754.73     17.11 o 
   6  -7   8      131.95      152.05     11.99 o 
   7  -7   8        0.89       -4.81      7.17 o 
   8  -7   8       18.55       16.26      8.37 o 
   9  -7   8      243.10      272.83     14.42 o 
  10  -7   8      153.03       -1.20     27.90 o 
 -10  -6   8       54.43        1.25     11.18 o 
  -9  -6   8       57.16        1.19      7.39 o 
  -8  -6   8      122.72      155.98     16.35 o 
  -7  -6   8       24.26       32.57     14.01 o 
  -6  -6   8       36.14       49.79     14.68 o 
  -5  -6   8       51.23       68.66     12.74 o 
  -4  -6   8      350.52      364.95     18.32 o 
  -3  -6   8      559.43      618.85     21.16 o 
  -2  -6   8      492.20      481.46     16.04 o 
  -1  -6   8        0.54        3.24      6.45 o 
   0  -6   8       61.92       78.50     11.54 o 
   1  -6   8      991.87     1074.01     21.49 o 
   2  -6   8     1065.81     1030.13     20.94 o 
   3  -6   8      775.99      891.42     22.35 o 
   4  -6   8        1.51        7.54      5.50 o 
   5  -6   8       40.33       47.55      8.35 o 
   6  -6   8       54.70       50.91      7.65 o 
   7  -6   8      504.08      515.98     13.78 o 
   8  -6   8      457.60      511.04     19.02 o 
   9  -6   8      121.07      143.79     14.10 o 
  10  -6   8       26.28       -0.53     14.95 o 
 -10  -5   8       43.38       -0.24      7.26 o 
  -9  -5   8        3.55        3.96      6.19 o 
  -8  -5   8       20.64       30.88      9.53 o 
  -7  -5   8      254.11      316.60     22.02 o 
  -6  -5   8      509.73      609.85     26.56 o 
  -5  -5   8      600.87      640.68     21.10 o 
  -4  -5   8     1004.80     1088.80     34.10 o 
  -3  -5   8      376.54      401.23     17.77 o 
  -2  -5   8       22.19       13.78     11.15 o 
  -1  -5   8      833.20      893.81     22.20 o 
   0  -5   8     1371.15     1467.10     24.35 o 
   1  -5   8       59.04       49.95      9.77 o 
   2  -5   8        1.31        0.88      3.90 o 
   3  -5   8       13.03       21.09      5.74 o 
   4  -5   8      322.91      305.28     13.03 o 
   5  -5   8      179.52      157.97      9.68 o 
   6  -5   8      628.07      637.42     17.09 o 
   7  -5   8      133.58      149.21      9.50 o 
   8  -5   8       10.66       13.08      7.94 o 
   9  -5   8       78.57       68.69      9.07 o 
  10  -5   8       10.11        0.80     24.16 o 
 -10  -4   8        4.77       -1.31      8.00 o 
  -9  -4   8       23.21        7.81      7.38 o 
  -8  -4   8       38.49       57.35      8.21 o 
  -7  -4   8      221.52      256.47     16.95 o 
  -6  -4   8      362.65      407.37     33.64 o 
  -5  -4   8       84.01      100.24     15.35 o 
  -4  -4   8      665.41      755.35     19.69 o 
  -3  -4   8      902.27      922.85     36.84 o 
  -2  -4   8     1179.13     1216.61     36.37 o 
  -1  -4   8     2236.36     2242.60     31.23 o 
   0  -4   8     2206.53     2307.39     31.28 o 
   1  -4   8        7.45       12.22      7.31 o 
   2  -4   8        4.05        2.88      5.27 o 
   3  -4   8       81.74       53.83      6.64 o 
   4  -4   8        5.69        9.84      7.32 o 
   5  -4   8        4.45        5.42      5.53 o 
   6  -4   8      232.95      252.18     12.04 o 
   7  -4   8       38.79       29.96      5.59 o 
   8  -4   8        8.82        7.91      6.54 o 
   9  -4   8       13.20       17.01      7.63 o 
  10  -4   8        0.23        4.14     17.35 o 
  11  -4   8        1.36       -0.53     15.75 o 
 -10  -3   8        5.24       -0.02      6.29 o 
  -9  -3   8        0.67        2.66      5.81 o 
  -8  -3   8        0.37       -5.25      5.51 o 
  -7  -3   8        5.68       19.31      8.06 o 
  -6  -3   8        4.28        9.55      5.88 o 
  -5  -3   8      733.62      803.12     27.10 o 
  -4  -3   8      944.60     1040.98     29.63 o 
  -3  -3   8        2.15       -0.93      7.21 o 
  -2  -3   8        3.23        2.86      5.87 o 
  -1  -3   8       24.66       26.83      6.79 o 
   0  -3   8     1225.50     1200.23     22.47 o 
   1  -3   8       82.65       76.23      7.70 o 
   2  -3   8     1565.95     1460.65     18.08 o 
   3  -3   8        1.00        2.58      3.51 o 
   4  -3   8       63.26       85.05      6.09 o 
   5  -3   8      146.47      146.42      6.95 o 
   6  -3   8      252.44      237.91      8.90 o 
   7  -3   8       23.76       32.05      5.14 o 
   8  -3   8       63.23       80.68      7.53 o 
   9  -3   8        1.26        2.96      3.00 o 
  10  -3   8       12.59       31.25     18.68 o 
  11  -3   8       10.39        9.41     15.01 o 
 -11  -2   8        6.85        5.71      8.41 o 
 -10  -2   8       43.36       22.90     22.82 o 
  -9  -2   8       11.98       14.85      6.61 o 
  -8  -2   8        5.12       12.24      5.90 o 
  -7  -2   8       17.04       20.31      6.03 o 
  -6  -2   8      112.36      128.78      9.50 o 
  -5  -2   8        3.96        8.12      4.76 o 
  -4  -2   8      576.32      565.14     32.17 o 
  -3  -2   8     1738.81     1818.07     38.84 o 
  -2  -2   8      521.76      531.63     20.02 o 
  -1  -2   8     1934.73     2036.94     51.86 o 
   0  -2   8       11.83       18.31      7.20 o 
   1  -2   8      221.85      207.89      8.42 o 
   2  -2   8      468.00      432.59      9.25 o 
   3  -2   8     1481.34     1496.56     16.44 o 
   4  -2   8      332.30      345.69      7.44 o 
   5  -2   8      192.58      188.08      7.12 o 
   6  -2   8       25.91       38.41      4.71 o 
   7  -2   8        1.90        3.46      3.94 o 
   8  -2   8      134.03      165.55     20.72 o 
   9  -2   8       46.38       41.39     16.63 o 
  10  -2   8        5.32       21.18     14.42 o 
  11  -2   8        0.98       -7.92     17.64 o 
 -11  -1   8        7.48        0.36      7.56 o 
 -10  -1   8       10.58       16.23      7.16 o 
  -9  -1   8       31.35       25.42     11.97 o 
  -8  -1   8        2.84        3.96      6.74 o 
  -7  -1   8      138.65      212.68     10.48 o 
  -6  -1   8     1061.00     1135.84     25.41 o 
  -5  -1   8     1079.85     1206.30     25.18 o 
  -4  -1   8      374.63      341.61     18.22 o 
  -3  -1   8        9.88       28.30     10.14 o 
  -2  -1   8      214.52      218.77     14.55 o 
  -1  -1   8     7418.51     7666.32    125.60 o 
   0  -1   8     7049.52     7307.63     70.29 o 
   1  -1   8     3557.34     3517.49     64.80 o 
   2  -1   8     1244.09     1220.19     21.19 o 
   3  -1   8      391.53      374.29      7.30 o 
   4  -1   8       38.64       35.33      3.73 o 
   5  -1   8      191.80      212.35      9.49 o 
   6  -1   8      180.32      181.20     12.41 o 
   7  -1   8      949.02     1065.25     29.54 o 
   8  -1   8      407.29      350.48     28.16 o 
   9  -1   8        3.61       10.55     11.56 o 
  10  -1   8        1.79       13.42     16.27 o 
  11  -1   8       20.63       19.62     22.82 o 
 -11   0   8        0.53        5.14      7.44 o 
 -10   0   8        0.10       -1.53      5.53 o 
  -9   0   8       35.99       35.01      8.50 o 
  -8   0   8       58.02       65.48      7.57 o 
  -7   0   8       21.20       17.50      5.63 o 
  -6   0   8        1.24        4.11      5.03 o 
  -5   0   8        7.48       16.04      5.63 o 
  -4   0   8     1213.89     1286.92     30.84 o 
  -3   0   8     1112.75     1067.88     33.30 o 
  -2   0   8     1902.01     2059.26     39.38 o 
  -1   0   8      265.82      266.77     10.48 o 
   0   0   8      137.76      167.69      7.81 o 
   1   0   8        0.50        0.04      2.36 o 
   2   0   8      418.37      339.99      7.18 o 
   3   0   8     2190.42     2220.80     22.20 o 
   4   0   8     1958.66     1863.89     21.79 o 
   5   0   8     1629.26     1653.97     18.45 o 
   6   0   8      729.75      795.21     20.63 o 
   7   0   8      246.41      215.53     12.77 o 
   8   0   8        4.75       -3.25     10.93 o 
   9   0   8      501.95      694.51     36.51 o 
  10   0   8      147.64      179.93     28.43 o 
  11   0   8       93.58      101.71     28.70 o 
 -10   1   8       16.15       11.36      7.70 o 
  -9   1   8       13.50       19.51      6.90 o 
  -8   1   8       56.16       66.40      8.98 o 
  -7   1   8       15.57        7.72      5.37 o 
  -6   1   8       23.85       41.08      6.86 o 
  -5   1   8      135.60      139.92      8.37 o 
  -4   1   8      558.06      599.84     11.41 o 
  -3   1   8      305.71      323.82      5.42 o 
  -2   1   8      157.54      124.80     12.28 o 
  -1   1   8     1866.20     2097.17     38.84 o 
   0   1   8     1048.85     1027.25     13.01 o 
   1   1   8      886.59      742.57     22.24 o 
   2   1   8      940.62      905.89     12.17 o 
   3   1   8       38.28       10.26      3.24 o 
   4   1   8        2.02        1.74      2.19 o 
   5   1   8      142.82      138.79      4.83 o 
   6   1   8      201.00      224.00      7.92 o 
   7   1   8        4.32       -1.55      7.03 o 
   8   1   8      425.32      490.12     44.18 o 
   9   1   8      222.37      282.43     29.77 o 
  10   1   8       88.65      119.19     27.10 o 
  11   1   8        2.06      -12.95     21.62 o 
 -10   2   8       37.75       57.23     11.75 o 
  -9   2   8        0.86        7.64      6.11 o 
  -8   2   8       27.90       20.04      7.15 o 
  -7   2   8      116.45      118.69      8.81 o 
  -6   2   8       22.62       14.28      5.31 o 
  -5   2   8       17.24       -0.89      4.17 o 
  -4   2   8        4.76        4.00      8.28 o 
  -3   2   8        2.15        2.00      7.47 o 
  -2   2   8     1956.61     2075.95     39.91 o 
  -1   2   8     1037.84      991.99     24.56 o 
   0   2   8     1832.20     1856.43     33.57 o 
   1   2   8      373.37      356.71      8.28 o 
   2   2   8      340.05      329.21      8.70 o 
   3   2   8      470.77      394.18      7.17 o 
   4   2   8      281.93      284.89      6.15 o 
   5   2   8      312.82      303.52      5.76 o 
   6   2   8      672.87      609.84     19.16 o 
   7   2   8       10.26        6.94     11.61 o 
   8   2   8       60.92       81.82     30.43 o 
   9   2   8       27.85       39.64     19.75 o 
  10   2   8       68.99       87.43     25.09 o 
  11   2   8       57.43       64.87     27.50 o 
 -10   3   8       43.17       45.87     13.86 o 
  -9   3   8      170.86      228.08     15.22 o 
  -8   3   8       59.71       36.28     33.44 o 
  -7   3   8        1.32       11.21     11.35 o 
  -6   3   8      250.73      274.83     29.77 o 
  -5   3   8      261.48      250.53     18.15 o 
  -4   3   8       10.51        1.60     12.41 o 
  -3   3   8      306.92      318.61     17.89 o 
  -2   3   8      283.29      259.88     16.15 o 
  -1   3   8      155.70      135.48     19.62 o 
   0   3   8       11.62       13.32      3.27 o 
   1   3   8      781.66      728.95     10.41 o 
   2   3   8      569.84      595.99     11.55 o 
   3   3   8      876.74      892.13     16.68 o 
   4   3   8      118.87      138.21     10.01 o 
   5   3   8      384.78      416.90     14.01 o 
   6   3   8     1221.29     1195.98     12.47 o 
   7   3   8       85.19      104.38     17.35 o 
   8   3   8       98.38      108.12     21.09 o 
   9   3   8       30.01       -0.27     11.35 o 
  10   3   8       22.91       25.36     33.37 o 
  11   3   8       40.77        6.94     19.89 o 
 -10   4   8        0.10       15.34     15.35 o 
  -9   4   8        0.11        2.67     17.75 o 
  -8   4   8       46.56       40.98     15.08 o 
  -7   4   8      207.65      261.88     21.09 o 
  -6   4   8       45.06       44.18     22.56 o 
  -5   4   8       32.49       46.32     14.01 o 
  -4   4   8       10.11       11.30      2.96 o 
  -3   4   8        6.21        3.09      3.21 o 
  -2   4   8      367.95      311.46      8.36 o 
  -1   4   8       29.34       29.45      7.22 o 
   0   4   8      108.79       79.53      4.41 o 
   1   4   8      303.16      312.52      6.44 o 
   2   4   8       63.57       62.32      7.47 o 
   3   4   8      188.77      172.25      7.60 o 
   4   4   8      236.09      226.96     13.08 o 
   5   4   8      545.74      568.76     12.15 o 
   6   4   8       16.70       12.00      3.93 o 
   7   4   8        2.39        0.83      1.03 o 
   8   4   8       24.97       33.77     16.82 o 
   9   4   8      140.04       -0.93     13.21 o 
  10   4   8       65.24       -2.94     16.15 o 
  11   4   8       59.02        1.20     17.22 o 
 -10   5   8       48.42       93.30     22.02 o 
  -9   5   8       41.15       46.85     28.43 o 
  -8   5   8       48.11       44.71     16.95 o 
  -7   5   8        4.30       -3.20     11.48 o 
  -6   5   8        2.24        1.86      6.54 o 
  -5   5   8       45.79       66.92     17.98 o 
  -4   5   8       22.71       24.31      5.88 o 
  -3   5   8      272.41      281.84     10.77 o 
  -2   5   8      323.12      385.90      7.55 o 
  -1   5   8      566.30      519.97     15.43 o 
   0   5   8      123.39      135.01      9.67 o 
   1   5   8      149.85      184.46     11.54 o 
   2   5   8      779.28      730.63     13.47 o 
   3   5   8      982.74      986.37     13.46 o 
   4   5   8      160.38      169.97      9.28 o 
   5   5   8        0.03       -1.98      5.41 o 
   6   5   8      669.20      710.96     21.42 o 
   7   5   8       74.68       60.57      6.30 o 
   8   5   8      240.56      303.52     27.10 o 
   9   5   8       39.14       -0.80     12.68 o 
  10   5   8       10.15        1.07     14.68 o 
  11   5   8       12.02        2.27     18.15 o 
  -9   6   8       24.02       40.84     18.95 o 
  -8   6   8       88.63      125.20     35.10 o 
  -7   6   8      253.34      306.22     17.32 o 
  -6   6   8      615.62      724.25     20.38 o 
  -5   6   8      856.75      881.41     15.09 o 
  -4   6   8      993.20      953.80     33.38 o 
  -3   6   8      160.25      184.36     18.13 o 
  -2   6   8      279.22      320.06      9.44 o 
  -1   6   8     2763.49     2886.78     45.50 o 
   0   6   8     3442.85     3512.41     49.72 o 
   1   6   8     1328.99     1467.39     29.83 o 
   2   6   8      354.69      385.59     14.91 o 
   3   6   8       42.78       69.67      6.05 o 
   4   6   8        1.29        2.12      3.90 o 
   5   6   8      121.19      123.79      7.64 o 
   6   6   8        1.37        0.97      3.56 o 
   7   6   8      465.01      489.71     32.03 o 
   8   6   8      127.42      106.11     35.24 o 
   9   6   8       29.67       -2.54     14.55 o 
  10   6   8        1.44       -1.07     15.08 o 
  11   6   8        9.94       -0.13     13.61 o 
  -9   7   8       51.00       87.56     22.69 o 
  -8   7   8      115.52      153.34     53.86 o 
  -7   7   8       50.64       47.83     10.65 o 
  -6   7   8       36.49       40.70      8.21 o 
  -5   7   8        2.07       10.36      6.89 o 
  -4   7   8        3.98        4.92      5.93 o 
  -3   7   8      921.35      999.28     40.16 o 
  -2   7   8     1961.02     1943.56     39.63 o 
  -1   7   8     1081.61     1073.21     28.07 o 
   0   7   8      251.62      311.03     17.50 o 
   1   7   8        3.33        7.53      8.45 o 
   2   7   8     1289.84     1368.46     32.22 o 
   3   7   8     1611.92     1613.95     25.34 o 
   4   7   8     1448.09     1440.09     29.91 o 
   5   7   8      729.61      754.31     13.72 o 
   6   7   8       96.91      111.51      7.08 o 
   7   7   8        0.31        4.06      7.47 o 
   8   7   8       63.24       35.63     19.09 o 
   9   7   8        5.09       -0.80     21.36 o 
  10   7   8       44.58       -0.80     14.95 o 
  11   7   8       20.78        0.93     16.68 o 
  -9   8   8        2.59        2.00     10.28 o 
  -8   8   8        1.06       16.05      8.30 o 
  -7   8   8       20.56       11.10     10.08 o 
  -6   8   8       57.84       40.43     12.05 o 
  -5   8   8      113.40      126.10     11.65 o 
  -4   8   8      213.42      240.60     12.65 o 
  -3   8   8      212.76      200.46     19.91 o 
  -2   8   8        0.21       -4.06     18.82 o 
  -1   8   8      431.80      455.90     22.62 o 
   0   8   8      138.07      154.33     13.49 o 
   1   8   8      814.61      904.22     30.90 o 
   2   8   8      466.82      502.21     19.30 o 
   3   8   8       36.79       37.41      8.54 o 
   4   8   8       48.60       51.99      9.92 o 
   5   8   8      208.49      226.34     10.26 o 
   6   8   8        6.08        4.11      4.73 o 
   7   8   8        9.81       10.08      6.37 o 
   8   8   8       20.37       22.73     13.21 o 
   9   8   8       20.20       -0.80     13.88 o 
  10   8   8       36.94        1.47     26.29 o 
  -8   9   8        4.02       23.72      9.96 o 
  -7   9   8        9.26       19.91     11.48 o 
  -6   9   8       40.02       24.83     14.63 o 
  -5   9   8       68.66       37.83     16.28 o 
  -4   9   8      185.91      185.30     14.60 o 
  -3   9   8      114.79       96.10     12.07 o 
  -2   9   8       27.55       35.39     12.74 o 
  -1   9   8       81.44       99.53     17.30 o 
   0   9   8      197.82      203.63     18.68 o 
   1   9   8      119.24      136.01     16.10 o 
   2   9   8      218.91      285.85     22.79 o 
   3   9   8      142.53      167.61     14.61 o 
   4   9   8       16.87       22.16      7.97 o 
   5   9   8        2.08        1.62      8.44 o 
   6   9   8      239.50      245.87      9.86 o 
   7   9   8        0.09        1.27      4.41 o 
   8   9   8       86.80       46.14     29.50 o 
   9   9   8        6.17        1.74     24.83 o 
  10   9   8        1.57        0.00     11.88 o 
  -7  10   8       30.66       10.77      8.91 o 
  -6  10   8        3.91        1.61      9.16 o 
  -5  10   8        2.58       -0.68      5.91 o 
  -4  10   8       32.28       21.67      8.32 o 
  -3  10   8        0.19        1.07      5.07 o 
  -2  10   8      128.01      121.52     16.87 o 
  -1  10   8      199.54      241.45     21.87 o 
   0  10   8      449.72      545.26     25.61 o 
   1  10   8      206.40      223.33     16.32 o 
   2  10   8        1.16        1.67      9.09 o 
   3  10   8      240.60      216.14     14.53 o 
   4  10   8      816.07      852.50     26.03 o 
   5  10   8      318.14      336.56     14.75 o 
   6  10   8      208.32      246.83     15.13 o 
   7  10   8       53.66       49.80     14.34 o 
   8  10   8       14.06        0.15      6.24 o 
   9  10   8        5.68        3.20     17.75 o 
  -7  11   8       22.06       28.47     21.97 o 
  -6  11   8        4.92        2.78      7.34 o 
  -5  11   8       11.68       -0.81      7.63 o 
  -4  11   8      153.06      136.78     40.28 o 
  -3  11   8      474.14      504.83     16.93 o 
  -2  11   8      204.92      241.78     24.88 o 
  -1  11   8       16.88       18.02     12.65 o 
   0  11   8       12.43       11.83     11.28 o 
   1  11   8       58.31       42.86     12.98 o 
   2  11   8      158.84      176.30     37.57 o 
   3  11   8      293.17      370.02     20.82 o 
   4  11   8       76.92       73.22     14.46 o 
   5  11   8       17.01        7.75     12.73 o 
   6  11   8        0.14        8.03      7.40 o 
   7  11   8        1.10       -2.27      6.75 o 
   8  11   8       63.66       -1.20     15.48 o 
   9  11   8       80.66        0.53     15.62 o 
  -6  12   8        4.78        2.13      8.12 o 
  -5  12   8       20.87       20.02     11.01 o 
  -4  12   8       65.51       55.97     23.58 o 
  -3  12   8       22.23       20.48      9.60 o 
  -2  12   8        0.04      -14.25     14.25 o 
  -1  12   8       11.97        8.52     12.36 o 
   0  12   8       44.94       58.16     15.38 o 
   1  12   8      148.42      170.33     21.78 o 
   2  12   8      276.29      289.89     19.44 o 
   3  12   8        5.08       17.73     13.32 o 
   4  12   8        0.19       -0.66      7.08 o 
   5  12   8       16.46       24.13     12.48 o 
   6  12   8      126.36      123.50     15.93 o 
   7  12   8      124.59      119.61     34.57 o 
   8  12   8       17.79        1.60     26.03 o 
  -5  13   8       56.29       22.96     13.38 o 
  -4  13   8       35.36       33.57     14.68 o 
  -3  13   8       12.72        9.87     10.27 o 
  -2  13   8        1.08        3.63     14.79 o 
  -1  13   8      114.64      142.67     24.96 o 
   0  13   8       63.46       62.28     16.84 o 
   1  13   8       19.58       17.44     13.16 o 
   2  13   8        1.03       27.35     23.36 o 
   3  13   8        3.10        8.16     13.23 o 
   4  13   8       26.52       11.56     10.80 o 
   5  13   8        1.02        4.17      8.95 o 
   6  13   8        1.96        6.60     10.70 o 
   7  13   8       14.90        3.31      8.00 o 
  -4  14   8        0.97        1.04      6.16 o 
  -3  14   8        3.82        1.04      9.06 o 
  -2  14   8       37.30       29.76     18.07 o 
  -1  14   8      131.20      150.38     22.74 o 
   0  14   8       74.30       91.98     24.01 o 
   1  14   8       12.46       24.56     18.30 o 
   2  14   8        7.75       -0.90      9.61 o 
   3  14   8       22.11       20.74     16.82 o 
   4  14   8       41.21       11.22     14.33 o 
   5  14   8       24.76       -2.95      9.69 o 
   6  14   8        0.07        0.44      8.99 o 
  -2  15   8        7.72       -0.70     12.51 o 
  -1  15   8       33.67       45.13     20.00 o 
   0  15   8       30.29       42.03     20.82 o 
   1  15   8       18.72       28.83     19.54 o 
   2  15   8        2.11        6.82     16.04 o 
   3  15   8        0.05       19.24     17.85 o 
   4  15   8        2.92        7.40     12.22 o 
  -1 -15   9        8.48        2.00     18.55 o 
   0 -15   9        1.50       -2.40     19.09 o 
  -4 -14   9        0.67        0.42     12.06 o 
  -3 -14   9        0.22       -1.14     11.18 o 
  -2 -14   9       16.39       -7.12     13.83 o 
  -1 -14   9        9.47       -1.49     11.61 o 
   0 -14   9      110.56       42.43     21.71 o 
   1 -14   9       16.56       -0.65     17.15 o 
   2 -14   9        1.20       12.11     17.58 o 
   3 -14   9        0.63        1.72     10.02 o 
  -5 -13   9        5.37       15.20     22.02 o 
  -4 -13   9        5.82        5.06     12.41 o 
  -3 -13   9        5.47       -7.15     16.18 o 
  -2 -13   9        1.56       12.00     15.15 o 
  -1 -13   9       58.99       30.39     36.64 o 
   0 -13   9      111.95       79.00     52.06 o 
   1 -13   9       23.29        1.67     13.74 o 
   2 -13   9        8.14        8.56     13.40 o 
   3 -13   9       27.27       27.33     14.66 o 
   4 -13   9       62.66       73.01     17.22 o 
   5 -13   9       49.52       28.74     14.95 o 
  -6 -12   9        0.03       17.62     13.40 o 
  -5 -12   9        6.84       13.55     15.08 o 
  -4 -12   9       17.69       15.74     15.88 o 
  -3 -12   9       94.27       92.24     63.67 o 
  -2 -12   9      180.43      103.74     98.84 o 
  -1 -12   9       51.06       48.17     39.58 o 
   0 -12   9        6.82       13.88     13.29 o 
   1 -12   9        4.09       -6.13     11.93 o 
   2 -12   9      174.08      173.08     24.50 o 
   3 -12   9      108.08      136.50     15.89 o 
   4 -12   9       21.44       35.89     16.16 o 
   5 -12   9        2.00        7.01     12.93 o 
   6 -12   9        0.01       -0.01      8.70 o 
  -7 -11   9       11.41       27.01     15.78 o 
  -6 -11   9      102.92      151.68     18.30 o 
  -5 -11   9       99.98      103.19     76.48 o 
  -4 -11   9      112.66      104.57     70.28 o 
  -3 -11   9      103.62       48.16     55.93 o 
  -2 -11   9       17.86       11.50     12.88 o 
  -1 -11   9       49.14       30.90     25.09 o 
   0 -11   9       14.13        1.65     12.09 o 
   1 -11   9       34.18       14.09     14.95 o 
   2 -11   9      466.99      498.88     36.88 o 
   3 -11   9      213.94      245.44     16.65 o 
   4 -11   9       41.39       48.79     12.28 o 
   5 -11   9        3.71        9.15      9.76 o 
   6 -11   9       13.65        2.43      8.56 o 
   7 -11   9       49.42       64.17     24.55 o 
  -8 -10   9       13.68       31.37     19.09 o 
  -7 -10   9       64.09       68.36     23.54 o 
  -6 -10   9       55.12       53.28     22.00 o 
  -5 -10   9       37.86       58.23     36.91 o 
  -4 -10   9       24.58       24.37     14.63 o 
  -3 -10   9      147.41      164.40     39.58 o 
  -2 -10   9      372.74      446.63     26.06 o 
  -1 -10   9      484.06      573.86     23.81 o 
   0 -10   9      204.31      219.84     18.73 o 
   1 -10   9        4.83       10.99     10.57 o 
   2 -10   9        0.24       -4.83     12.22 o 
   3 -10   9        0.91        3.15      9.43 o 
   4 -10   9       72.86       68.78     13.44 o 
   5 -10   9       58.11       45.47     11.34 o 
   6 -10   9       99.58      113.42     13.55 o 
   7 -10   9      172.40      192.54     40.51 o 
   8 -10   9       13.87       12.65     16.35 o 
  -8  -9   9        1.10        1.20     12.15 o 
  -7  -9   9       14.89        8.07     10.19 o 
  -6  -9   9       12.92        6.28     13.68 o 
  -5  -9   9        8.56        2.57     10.25 o 
  -4  -9   9      122.96      121.14     17.85 o 
  -3  -9   9      160.03      157.01     18.90 o 
  -2  -9   9        8.82        1.60     11.61 o 
  -1  -9   9      287.86      311.21     22.01 o 
   0  -9   9      204.43      210.68     16.62 o 
   1  -9   9      362.27      447.62     23.49 o 
   2  -9   9      201.70      231.10     16.28 o 
   3  -9   9       80.84       83.30     11.23 o 
   4  -9   9       52.28       53.33     13.65 o 
   5  -9   9        6.33       -0.64      6.40 o 
   6  -9   9       18.93       13.16     10.09 o 
   7  -9   9       65.73       57.07     18.23 o 
   8  -9   9      116.89      149.93     15.11 o 
  -9  -8   9        4.69       48.85     28.96 o 
  -8  -8   9        1.13       -0.40     10.01 o 
  -7  -8   9        0.46       -6.41     13.21 o 
  -6  -8   9        0.82       -2.44     12.67 o 
  -5  -8   9        6.66       10.08     14.79 o 
  -4  -8   9       14.40       13.94      9.81 o 
  -3  -8   9       89.58       84.70     13.01 o 
  -2  -8   9      302.29      324.84     17.49 o 
  -1  -8   9       61.01       70.64     19.65 o 
   0  -8   9       17.64       26.03     10.33 o 
   1  -8   9       40.03       25.86     12.69 o 
   2  -8   9      188.21      221.60     15.31 o 
   3  -8   9     1000.70     1000.66     20.86 o 
   4  -8   9     1339.09     1452.01     25.43 o 
   5  -8   9      248.44      265.56     14.35 o 
   6  -8   9        7.19        6.75      8.96 o 
   7  -8   9        0.32        1.85      6.86 o 
   8  -8   9       20.43       20.72     10.80 o 
   9  -8   9       38.18       29.33     11.05 o 
  -9  -7   9       12.30        1.74     18.15 o 
  -8  -7   9        2.81        4.67     12.41 o 
  -7  -7   9       10.53      -10.41     13.48 o 
  -6  -7   9       30.70       36.40     12.66 o 
  -5  -7   9       70.12       72.84     13.89 o 
  -4  -7   9       91.09      106.22     15.06 o 
  -3  -7   9        7.74        2.85      9.03 o 
  -2  -7   9       53.44       61.14     14.28 o 
  -1  -7   9       47.94       49.55     12.70 o 
   0  -7   9      312.99      344.32     22.82 o 
   1  -7   9      325.58      338.23     15.73 o 
   2  -7   9      236.06      281.64     17.27 o 
   3  -7   9      436.23      491.45     21.95 o 
   4  -7   9       77.53      112.69     11.33 o 
   5  -7   9      129.58      129.86     11.80 o 
   6  -7   9      295.44      324.92     13.20 o 
   7  -7   9      366.19      391.68     16.22 o 
   8  -7   9      421.44      454.67     21.94 o 
   9  -7   9      119.68      108.65     14.94 o 
 -10  -6   9        5.78       11.00     12.02 o 
  -9  -6   9        4.30       -0.47      8.17 o 
  -8  -6   9       11.51       10.57      8.93 o 
  -7  -6   9      123.87      113.59     19.35 o 
  -6  -6   9       25.22       45.78     25.23 o 
  -5  -6   9        2.25       11.59     10.27 o 
  -4  -6   9       53.57       48.44     14.42 o 
  -3  -6   9       87.23      103.71     11.81 o 
  -2  -6   9      228.93      243.02     16.94 o 
  -1  -6   9       74.47       83.52     13.16 o 
   0  -6   9       99.61      118.13     11.26 o 
   1  -6   9      264.77      299.18     14.19 o 
   2  -6   9      100.11      119.51     10.04 o 
   3  -6   9     1153.88     1312.47     35.71 o 
   4  -6   9      868.35      851.02     18.23 o 
   5  -6   9      832.37      914.57     32.03 o 
   6  -6   9      291.92      327.82     12.69 o 
   7  -6   9       30.76       26.92      9.55 o 
   8  -6   9       14.42       18.14      9.83 o 
   9  -6   9      258.89      298.91     16.26 o 
  10  -6   9      150.11      199.81     35.64 o 
 -10  -5   9       57.24        1.48      9.48 o 
  -9  -5   9       58.91        0.49      7.92 o 
  -8  -5   9      105.28      148.37     19.75 o 
  -7  -5   9       88.58      155.37     19.75 o 
  -6  -5   9       10.68       29.90     22.42 o 
  -5  -5   9       17.45       10.41     11.88 o 
  -4  -5   9      199.06      253.02     16.65 o 
  -3  -5   9      636.92      679.08     25.16 o 
  -2  -5   9     1106.84     1157.50     38.64 o 
  -1  -5   9      142.38      149.28     15.62 o 
   0  -5   9      108.11      121.47     10.74 o 
   1  -5   9       99.13      110.10     15.89 o 
   2  -5   9      538.66      595.53     14.18 o 
   3  -5   9      339.44      321.22     11.60 o 
   4  -5   9        1.89        3.78      5.70 o 
   5  -5   9       56.06       55.04      9.48 o 
   6  -5   9       23.85       34.58      7.89 o 
   7  -5   9      131.26      123.27      9.62 o 
   8  -5   9      381.42      385.74     15.45 o 
   9  -5   9       41.30       43.46      9.60 o 
  10  -5   9       46.62       33.50     39.64 o 
 -10  -4   9       19.58       -0.32      6.30 o 
  -9  -4   9       37.89       25.40     12.01 o 
  -8  -4   9        0.34        2.08      5.50 o 
  -7  -4   9      150.72      196.99     18.99 o 
  -6  -4   9       38.80       61.40     15.35 o 
  -5  -4   9      208.48      274.16     20.69 o 
  -4  -4   9      442.70      464.36     23.76 o 
  -3  -4   9      493.44      518.21     16.55 o 
  -2  -4   9       78.15       76.02     11.50 o 
  -1  -4   9     1037.53     1054.94     24.55 o 
   0  -4   9      216.12      229.26     22.49 o 
   1  -4   9      210.55      203.60     10.79 o 
   2  -4   9      258.29      245.40      8.77 o 
   3  -4   9       36.91       29.96      7.49 o 
   4  -4   9       40.69       62.07     10.70 o 
   5  -4   9      143.24      187.77      9.43 o 
   6  -4   9      175.12      162.14     11.88 o 
   7  -4   9        9.33        3.03      4.23 o 
   8  -4   9       77.33       62.49      7.89 o 
   9  -4   9       34.73       28.27      4.98 o 
  10  -4   9        4.32       15.62     21.09 o 
  11  -4   9       23.72       18.55     24.43 o 
 -10  -3   9       19.68        0.45      6.29 o 
  -9  -3   9       29.80       24.80     13.46 o 
  -8  -3   9      110.35      167.30     11.65 o 
  -7  -3   9        0.69        1.61      5.36 o 
  -6  -3   9       41.86       36.78      9.67 o 
  -5  -3   9      161.60      139.35     17.08 o 
  -4  -3   9       13.91       12.95     11.08 o 
  -3  -3   9      220.31      222.24     18.02 o 
  -2  -3   9      685.74      682.73     17.27 o 
  -1  -3   9      348.72      384.72     15.98 o 
   0  -3   9      637.12      629.90     15.24 o 
   1  -3   9       45.23       38.51      7.18 o 
   2  -3   9      649.42      711.20     12.10 o 
   3  -3   9        7.17        4.09      4.33 o 
   4  -3   9      147.51      174.90      9.11 o 
   5  -3   9       88.59      107.20      6.59 o 
   6  -3   9      107.49      113.27      6.94 o 
   7  -3   9       30.75       22.51      6.60 o 
   8  -3   9       64.71       45.04      6.77 o 
   9  -3   9       39.20       41.79      8.74 o 
  10  -3   9        8.91        9.17     15.82 o 
  11  -3   9       13.18        5.35     14.58 o 
 -10  -2   9        4.36        5.78      7.96 o 
  -9  -2   9        0.53        0.28      3.57 o 
  -8  -2   9        0.82        1.41      4.92 o 
  -7  -2   9      347.21      434.05     21.02 o 
  -6  -2   9      278.41      321.97     13.55 o 
  -5  -2   9       79.06       70.38      9.40 o 
  -4  -2   9      201.11      215.70     17.75 o 
  -3  -2   9      102.61      125.60     15.35 o 
  -2  -2   9      282.69      302.06     18.02 o 
  -1  -2   9      869.72      888.82     25.76 o 
   0  -2   9      683.93      673.86     10.52 o 
   1  -2   9      778.91      762.49     12.07 o 
   2  -2   9      327.58      335.57     12.22 o 
   3  -2   9       10.18       17.40      4.46 o 
   4  -2   9       12.20       10.64      4.11 o 
   5  -2   9        2.84        1.60      3.06 o 
   6  -2   9      231.53      257.66      8.11 o 
   7  -2   9        3.08        4.43      4.20 o 
   8  -2   9       26.83       23.40      6.96 o 
   9  -2   9        0.01       -5.06      8.21 o 
  10  -2   9       17.16       39.48     19.10 o 
  11  -2   9       15.01       30.48     17.69 o 
 -10  -1   9       27.71       38.02      8.70 o 
  -9  -1   9      112.67       96.28     30.38 o 
  -8  -1   9       92.84       92.20     31.81 o 
  -7  -1   9        0.48        0.93      3.95 o 
  -6  -1   9       61.60       79.66      6.77 o 
  -5  -1   9      417.99      491.18     30.52 o 
  -4  -1   9     1339.86     1387.88     51.79 o 
  -3  -1   9     1446.28     1452.08     35.77 o 
  -2  -1   9     5448.07     5498.80    103.18 o 
  -1  -1   9     1488.27     1430.46     32.97 o 
   0  -1   9       18.04       20.38      6.67 o 
   1  -1   9      353.22      361.25      8.61 o 
   2  -1   9      962.64      996.50     15.33 o 
   3  -1   9     1691.15     1680.21     22.41 o 
   4  -1   9     1727.27     1761.56     24.77 o 
   5  -1   9      849.55      827.70     16.02 o 
   6  -1   9      316.36      309.29     11.79 o 
   7  -1   9      183.60      228.23     21.30 o 
   8  -1   9       26.51       26.03      3.37 o 
   9  -1   9       61.41       83.59     15.81 o 
  10  -1   9       34.02       36.17     15.61 o 
  11  -1   9       25.21      -13.21     21.49 o 
 -10   0   9        3.38        7.15      7.79 o 
  -9   0   9        0.29       -0.97      7.45 o 
  -8   0   9       30.16       49.08      8.14 o 
  -7   0   9      252.75      303.71     12.24 o 
  -6   0   9       53.39       72.32      6.65 o 
  -5   0   9      701.25      775.75     15.95 o 
  -4   0   9      341.27      355.26     19.23 o 
  -3   0   9       23.54       37.41      3.50 o 
  -2   0   9      123.22      109.72     13.75 o 
  -1   0   9     2161.16     2225.83     53.32 o 
   0   0   9     6920.69     7021.05     98.71 o 
   1   0   9     3659.20     3424.45     37.34 o 
   2   0   9     1743.64     1652.20     28.81 o 
   3   0   9      795.59      814.32     12.51 o 
   4   0   9        9.72       14.74      4.65 o 
   5   0   9       73.13       83.65      5.91 o 
   6   0   9      197.00      225.18      7.71 o 
   7   0   9      455.05      450.06      8.30 o 
   8   0   9      835.70      974.04     31.93 o 
   9   0   9       26.05       27.86     13.45 o 
  10   0   9        5.87       16.42     19.09 o 
  11   0   9       17.06       11.48     20.69 o 
 -10   1   9       11.02       13.39      8.48 o 
  -9   1   9       15.35       12.34      6.81 o 
  -8   1   9      205.09      229.44     11.13 o 
  -7   1   9      372.76      447.88     13.53 o 
  -6   1   9       10.92       16.06      6.66 o 
  -5   1   9        4.57        2.05      4.19 o 
  -4   1   9      172.67      178.73      8.46 o 
  -3   1   9      446.72      497.73     15.05 o 
  -2   1   9      129.57      116.26     13.48 o 
  -1   1   9      721.71      704.43     15.90 o 
   0   1   9     1219.13     1124.79     20.77 o 
   1   1   9        0.49        1.38      2.22 o 
   2   1   9      500.43      525.83      9.13 o 
   3   1   9     2316.08     2325.68     29.44 o 
   4   1   9      326.06      366.89      6.79 o 
   5   1   9     2613.89     2518.96     22.18 o 
   6   1   9      357.29      372.02     11.75 o 
   7   1   9      286.72      285.67      9.94 o 
   8   1   9       27.27        5.07     13.75 o 
   9   1   9       58.18       94.63     23.89 o 
  10   1   9       69.93       59.80     24.03 o 
  11   1   9       44.16       47.38     25.23 o 
 -10   2   9        1.50        8.57      8.18 o 
  -9   2   9        1.28        3.63      6.53 o 
  -8   2   9      138.25      167.83     12.82 o 
  -7   2   9      164.94      193.80     10.78 o 
  -6   2   9       18.57       31.46      5.41 o 
  -5   2   9       29.08        6.14     18.69 o 
  -4   2   9       45.80       50.59     13.21 o 
  -3   2   9      377.61      404.83     30.57 o 
  -2   2   9       24.92       58.33     12.15 o 
  -1   2   9       65.60       54.19     11.21 o 
   0   2   9      102.00      125.47     19.09 o 
   1   2   9      578.44      523.58      9.07 o 
   2   2   9      813.78      761.62     11.03 o 
   3   2   9       20.67       19.39      4.93 o 
   4   2   9      322.95      289.17      8.53 o 
   5   2   9       49.33       35.19      4.79 o 
   6   2   9       26.43       29.52      5.25 o 
   7   2   9       41.33       51.29      4.33 o 
   8   2   9      529.20      555.53     31.23 o 
   9   2   9      132.08      145.09     24.83 o 
  10   2   9       71.33       80.89     41.38 o 
  11   2   9        3.34       19.89     23.22 o 
 -10   3   9       13.18       34.38     11.81 o 
  -9   3   9        8.30        6.37     10.77 o 
  -8   3   9        0.34       31.90     22.96 o 
  -7   3   9        3.58       -0.80      9.21 o 
  -6   3   9        2.10        7.21     11.08 o 
  -5   3   9       64.55       83.96     15.62 o 
  -4   3   9      191.31      187.40     17.22 o 
  -3   3   9       69.57       84.76     13.88 o 
  -2   3   9       77.15       92.50     22.02 o 
  -1   3   9        5.40       -1.47      7.34 o 
   0   3   9       39.18       52.51      9.68 o 
   1   3   9       46.84       35.68      5.74 o 
   2   3   9        6.06        0.02      2.94 o 
   3   3   9      359.18      349.51      9.34 o 
   4   3   9      128.68      118.23      6.61 o 
   5   3   9      630.85      674.36     11.06 o 
   6   3   9       73.52       64.31      5.88 o 
   7   3   9        1.58       -0.41      2.17 o 
   8   3   9      210.90      208.36     24.69 o 
   9   3   9      146.70        1.60     22.02 o 
  10   3   9       43.81       54.06     23.63 o 
  11   3   9       25.93       36.04     24.96 o 
 -10   4   9       39.60       47.49     13.41 o 
  -9   4   9       55.53       58.73     17.89 o 
  -8   4   9        0.32       -3.34     18.29 o 
  -7   4   9      140.13      117.33     19.22 o 
  -6   4   9       17.24       24.16     13.88 o 
  -5   4   9        5.47        4.54     10.81 o 
  -4   4   9        1.61        0.80      8.41 o 
  -3   4   9        7.41       16.68     11.35 o 
  -2   4   9       20.15       21.09     11.48 o 
  -1   4   9      190.88      247.46     26.03 o 
   0   4   9      489.11      413.11      8.81 o 
   1   4   9       17.29       27.76      4.11 o 
   2   4   9     1465.90     1438.51     19.24 o 
   3   4   9        9.63       11.93      7.77 o 
   4   4   9        0.14        3.85      5.39 o 
   5   4   9      860.12      823.84     12.70 o 
   6   4   9     1076.42     1150.36     15.20 o 
   7   4   9       79.95       79.95      5.13 o 
   8   4   9      167.29      153.23     23.36 o 
   9   4   9        0.31        2.67     14.28 o 
  10   4   9       11.03       -0.13     12.68 o 
  11   4   9       43.82       59.66     27.76 o 
  -9   5   9        8.18       -1.07     11.48 o 
  -8   5   9       96.47       93.83     31.90 o 
  -7   5   9      394.15      467.03     28.16 o 
  -6   5   9      418.30      482.65     27.63 o 
  -5   5   9      245.51      266.82     22.96 o 
  -4   5   9       31.13       23.00      6.74 o 
  -3   5   9      214.86      208.87     11.36 o 
  -2   5   9      153.11      179.71      4.83 o 
  -1   5   9      194.63      178.90     15.42 o 
   0   5   9        2.55        8.07      2.59 o 
   1   5   9      205.84      209.12      9.86 o 
   2   5   9       26.03       25.71      6.32 o 
   3   5   9      787.32      813.45     15.50 o 
   4   5   9     1056.22     1098.71     20.53 o 
   5   5   9      442.15      463.88     12.17 o 
   6   5   9       13.21       11.71      3.57 o 
   7   5   9       88.71       99.51      4.51 o 
   8   5   9      132.01      142.02     36.84 o 
   9   5   9      140.96      218.23     28.16 o 
  10   5   9      167.97       -0.67     24.03 o 
  11   5   9       60.40       -0.53     16.42 o 
  -9   6   9      207.39      309.66     30.57 o 
  -8   6   9      192.90      266.82     27.36 o 
  -7   6   9       12.48       14.95     25.23 o 
  -6   6   9        3.21       -1.15      5.14 o 
  -5   6   9       41.37       54.56     10.26 o 
  -4   6   9     1387.04     1549.69     62.47 o 
  -3   6   9     1037.46     1046.59     26.24 o 
  -2   6   9      325.84      303.87      8.95 o 
  -1   6   9      838.77      906.77     24.23 o 
   0   6   9      609.25      560.46     17.18 o 
   1   6   9      259.03      250.25     12.55 o 
   2   6   9     1264.68     1283.13     17.71 o 
   3   6   9      545.92      555.65     19.85 o 
   4   6   9      543.41      542.87     13.48 o 
   5   6   9        6.63        5.35      7.01 o 
   6   6   9       14.30        9.06      7.12 o 
   7   6   9       81.34      112.49      6.94 o 
   8   6   9       88.15       -0.53     11.75 o 
   9   6   9       42.69       -0.40     19.62 o 
  10   6   9        2.85       -0.27     13.48 o 
  11   6   9        3.70       -0.13     22.02 o 
  -8   7   9       34.93       60.06     21.76 o 
  -7   7   9      118.56       73.30     49.19 o 
  -6   7   9      201.60      245.74     20.86 o 
  -5   7   9      605.13      658.51     17.16 o 
  -4   7   9      493.33      497.45     27.06 o 
  -3   7   9       91.29       98.01      8.17 o 
  -2   7   9       66.18       65.70      5.22 o 
  -1   7   9      166.45      186.67     16.92 o 
   0   7   9      521.91      539.89     22.82 o 
   1   7   9      941.83     1034.14     31.19 o 
   2   7   9      141.49      169.94     13.48 o 
   3   7   9       89.34      110.13     11.72 o 
   4   7   9       56.06       48.89     10.37 o 
   5   7   9      135.06      141.93      7.67 o 
   6   7   9       71.19       67.28     10.60 o 
   7   7   9      179.08      175.38      9.39 o 
   8   7   9       16.56       24.43      6.92 o 
   9   7   9        7.24        1.20     13.75 o 
  10   7   9        9.30        0.67     23.49 o 
  -8   8   9       19.93       57.53     22.42 o 
  -7   8   9        0.60       14.85     10.94 o 
  -6   8   9       14.35        5.05      7.62 o 
  -5   8   9      151.73      140.42     38.25 o 
  -4   8   9      266.52      273.32     12.55 o 
  -3   8   9      158.30      169.22      8.14 o 
  -2   8   9      345.83      413.57     20.10 o 
  -1   8   9      586.50      621.68     21.75 o 
   0   8   9       70.13       78.00     12.22 o 
   1   8   9        1.22        3.10      8.36 o 
   2   8   9        2.84       -0.77      5.99 o 
   3   8   9      314.65      367.05     14.53 o 
   4   8   9        8.04       11.21      7.39 o 
   5   8   9        0.34       -0.16      3.93 o 
   6   8   9        1.85        1.40      3.91 o 
   7   8   9       19.41       21.01      9.36 o 
   8   8   9        8.19        8.81      6.80 o 
   9   8   9        4.62        1.87     15.08 o 
  10   8   9        1.02       -0.80     15.48 o 
  -8   9   9       32.40       36.44     36.57 o 
  -7   9   9       15.18       12.95     10.95 o 
  -6   9   9        2.31       -4.53     11.07 o 
  -5   9   9       25.96       12.76      8.88 o 
  -4   9   9        2.05        8.26      8.55 o 
  -3   9   9      161.96      146.12      9.05 o 
  -2   9   9       46.33       53.16     14.10 o 
  -1   9   9       96.81      116.26     17.99 o 
   0   9   9     1177.20     1202.08     33.90 o 
   1   9   9      375.92      365.65     21.41 o 
   2   9   9       76.86       95.57     14.61 o 
   3   9   9       30.79       44.75     15.57 o 
   4   9   9       64.55       61.35     11.62 o 
   5   9   9       58.52       65.58     10.62 o 
   6   9   9        0.72        6.60      5.25 o 
   7   9   9        9.55        9.28      5.25 o 
   8   9   9        6.81        3.69      7.58 o 
   9   9   9       25.12        1.07     15.08 o 
  10   9   9        0.09        0.40     23.89 o 
  -7  10   9        0.85        8.93     14.25 o 
  -6  10   9       29.15       20.31     11.07 o 
  -5  10   9       40.25       24.25     15.03 o 
  -4  10   9       18.60       15.06     10.79 o 
  -3  10   9      103.32       95.48     32.87 o 
  -2  10   9        2.50       -3.46     12.39 o 
  -1  10   9        0.76        7.64     10.99 o 
   0  10   9       10.37       10.23     10.80 o 
   1  10   9       21.65       29.63     14.51 o 
   2  10   9      256.72      336.81     18.07 o 
   3  10   9      225.92      260.31     18.90 o 
   4  10   9      140.26      148.51     15.48 o 
   5  10   9      192.24      210.63     13.09 o 
   6  10   9       12.82       19.72      9.71 o 
   7  10   9       30.17       12.61      8.80 o 
   8  10   9       64.22        0.00     10.28 o 
   9  10   9       11.92       -0.40     22.96 o 
  -6  11   9       11.43        9.30      8.26 o 
  -5  11   9       39.85       27.82     11.56 o 
  -4  11   9       16.07       11.91     11.33 o 
  -3  11   9        2.93        3.26      9.84 o 
  -2  11   9       16.15       11.70     15.85 o 
  -1  11   9      156.47      167.96     19.34 o 
   0  11   9      165.45      212.49     19.43 o 
   1  11   9       97.12      107.60     15.90 o 
   2  11   9      255.98      281.70     19.62 o 
   3  11   9        2.13        6.01      9.10 o 
   4  11   9        0.53       -2.82      7.87 o 
   5  11   9       40.93       34.21     12.31 o 
   6  11   9      193.63      238.40     12.65 o 
   7  11   9      152.42      157.55     43.17 o 
   8  11   9       41.24       -2.54     16.42 o 
  -5  12   9        2.39        5.10      8.49 o 
  -4  12   9       99.34       90.21     36.49 o 
  -3  12   9       87.58       85.41     27.62 o 
  -2  12   9       11.11       44.35     17.15 o 
  -1  12   9       54.10       56.87     20.71 o 
   0  12   9        0.24      -10.62     20.41 o 
   1  12   9        0.46        4.83     12.85 o 
   2  12   9      135.76       58.96     47.52 o 
   3  12   9      169.14      197.58     20.74 o 
   4  12   9       37.19       47.38     12.53 o 
   5  12   9       10.11       29.67     13.57 o 
   6  12   9       53.27       45.13     13.12 o 
   7  12   9        1.98        1.62      7.33 o 
   8  12   9       31.25       -2.00     16.95 o 
  -4  13   9       54.58       33.96     15.27 o 
  -3  13   9       14.15       21.08     10.49 o 
  -2  13   9       31.29       35.63     18.16 o 
  -1  13   9       56.50       71.18     19.39 o 
   0  13   9        1.57       10.33     16.14 o 
   1  13   9       67.13       66.00     19.81 o 
   2  13   9       73.08       43.71     29.63 o 
   3  13   9        6.79        7.66     13.41 o 
   4  13   9        1.46       -1.83     10.80 o 
   5  13   9        3.14       -2.65      9.00 o 
   6  13   9       14.50       11.19     11.44 o 
   7  13   9       12.42       12.10     10.03 o 
  -3  14   9        1.02       -0.36      9.03 o 
  -2  14   9        0.38       10.42     16.47 o 
  -1  14   9       12.00        6.29     17.23 o 
   0  14   9        9.35       24.30     19.13 o 
   1  14   9       16.30       18.60     15.00 o 
   2  14   9        1.86        3.03     11.42 o 
   3  14   9        2.02       22.68     14.88 o 
   4  14   9        2.01       -3.38     12.31 o 
   5  14   9        4.86        2.59      9.67 o 
  -1  15   9        8.65       16.03     28.59 o 
   0  15   9        2.59       16.68     38.97 o 
   1  15   9        0.76      -17.75     23.49 o 
   2  15   9        5.07       -6.81     19.75 o 
   3  15   9        1.16        7.21     18.82 o 
  -3 -14  10        0.01        4.30     13.26 o 
  -2 -14  10       10.37        1.05     14.09 o 
  -1 -14  10        5.92        8.28     14.53 o 
   0 -14  10        2.49        4.84     16.69 o 
   1 -14  10        6.81        1.95     14.69 o 
   2 -14  10       14.01        4.72     14.55 o 
  -5 -13  10        1.04        4.55     14.29 o 
  -4 -13  10        0.36        8.40     21.79 o 
  -3 -13  10        3.61        4.30     12.59 o 
  -2 -13  10       31.03       29.07     25.43 o 
  -1 -13  10        4.09       -2.47     11.89 o 
   0 -13  10       31.57        0.26     15.71 o 
   1 -13  10       59.77       37.22     33.04 o 
   2 -13  10       39.86       15.88     30.57 o 
   3 -13  10       19.41       12.55     12.02 o 
   4 -13  10        0.39        8.83     11.61 o 
  -6 -12  10        9.01       18.07     13.97 o 
  -5 -12  10       13.57       19.27     17.66 o 
  -4 -12  10       30.70       18.42     20.09 o 
  -3 -12  10       26.44       17.85     21.82 o 
  -2 -12  10        1.23       -4.73     14.37 o 
  -1 -12  10       36.38       14.54     17.75 o 
   0 -12  10       55.39       23.36     21.02 o 
   1 -12  10      167.03      120.39     79.02 o 
   2 -12  10       75.67       51.91     48.05 o 
   3 -12  10        3.26       -0.02     10.07 o 
   4 -12  10       83.48       78.72     26.58 o 
   5 -12  10      216.46      244.43     18.65 o 
   6 -12  10       16.37       25.84     15.66 o 
  -7 -11  10       63.08      115.13     21.99 o 
  -6 -11  10       27.52       27.77     14.41 o 
  -5 -11  10        3.06       18.45     20.42 o 
  -4 -11  10        8.67       -0.85      9.38 o 
  -3 -11  10       34.75       44.28     35.30 o 
  -2 -11  10      135.76       79.34     83.02 o 
  -1 -11  10       86.75       58.01     48.65 o 
   0 -11  10       77.48       48.42     39.64 o 
   1 -11  10       67.57       40.50     27.76 o 
   2 -11  10        0.73        8.31     11.74 o 
   3 -11  10      212.77      263.40     17.36 o 
   4 -11  10      102.10       98.24     32.62 o 
   5 -11  10        3.26       11.10     11.33 o 
   6 -11  10       12.55       10.34     11.37 o 
   7 -11  10        6.81        6.60     10.77 o 
  -7 -10  10        2.84        6.20     11.07 o 
  -6 -10  10       49.53       87.44     16.18 o 
  -5 -10  10      111.42      107.46     78.08 o 
  -4 -10  10      156.60      112.42     73.88 o 
  -3 -10  10      215.99      247.19     19.77 o 
  -2 -10  10      143.68      142.16     21.02 o 
  -1 -10  10        7.28       13.51     14.13 o 
   0 -10  10       47.66       37.93     15.28 o 
   1 -10  10       83.90       90.25     15.51 o 
   2 -10  10      209.11      207.78     28.48 o 
   3 -10  10      283.82      294.67     16.86 o 
   4 -10  10       66.28       74.60     12.56 o 
   5 -10  10       20.65       24.74     14.24 o 
   6 -10  10        4.98        7.11      8.73 o 
   7 -10  10       35.08       17.55     10.17 o 
  -8  -9  10        7.95       30.97     19.49 o 
  -7  -9  10       18.85       -1.33     20.82 o 
  -6  -9  10        3.35       -6.69     12.09 o 
  -5  -9  10       10.94        6.78     12.17 o 
  -4  -9  10        2.31       -9.28     14.82 o 
  -3  -9  10       94.08      106.86     18.55 o 
  -2  -9  10      320.85      367.90     24.49 o 
  -1  -9  10      298.67      331.95     19.90 o 
   0  -9  10      108.90      113.66     23.82 o 
   1  -9  10        0.49       -2.54      8.67 o 
   2  -9  10       30.59       28.71     14.55 o 
   3  -9  10       40.15       55.08     14.10 o 
   4  -9  10       88.51       92.30     12.02 o 
   5  -9  10       22.04       22.00      9.95 o 
   6  -9  10       19.88       11.60     13.60 o 
   7  -9  10       65.42       71.04     16.02 o 
   8  -9  10        2.24        1.90      7.47 o 
  -8  -8  10       11.35        1.87     12.68 o 
  -7  -8  10      128.43        1.74     20.29 o 
  -6  -8  10       86.45       69.18     49.85 o 
  -5  -8  10        3.79       -7.90      9.71 o 
  -4  -8  10       38.36       38.57     12.11 o 
  -3  -8  10       16.55       12.55     16.70 o 
  -2  -8  10        1.20        6.00      9.34 o 
  -1  -8  10      241.58      237.72     22.69 o 
   0  -8  10      306.86      320.95     18.21 o 
   1  -8  10      119.27      125.88     14.23 o 
   2  -8  10      143.19      187.09     15.44 o 
   3  -8  10        3.54       -7.01      7.94 o 
   4  -8  10       14.98       16.22      9.35 o 
   5  -8  10        3.39        8.38      7.57 o 
   6  -8  10      169.56      204.82     13.06 o 
   7  -8  10       60.61       57.22     10.08 o 
   8  -8  10       18.34       17.46     13.17 o 
   9  -8  10        1.44        4.05      7.65 o 
  -9  -7  10        1.54        9.61     15.22 o 
  -8  -7  10        4.32        0.13      9.48 o 
  -7  -7  10       48.98        0.80     17.89 o 
  -6  -7  10        4.14        6.41     21.62 o 
  -5  -7  10       67.35       52.44     12.68 o 
  -4  -7  10      382.31      452.30     19.79 o 
  -3  -7  10      455.45      472.23     23.34 o 
  -2  -7  10      442.56      470.55     23.23 o 
  -1  -7  10      459.96      501.54     19.49 o 
   0  -7  10      113.84      145.46     13.98 o 
   1  -7  10       24.27       19.28      9.69 o 
   2  -7  10      275.46      287.18     14.19 o 
   3  -7  10      852.36      925.83     19.67 o 
   4  -7  10      853.95      881.11     19.05 o 
   5  -7  10      562.62      651.32     17.41 o 
   6  -7  10       14.02       25.69      8.06 o 
   7  -7  10        0.70        6.59      9.73 o 
   8  -7  10       71.62       90.16     10.19 o 
   9  -7  10       50.09       38.28     10.24 o 
  -9  -6  10       16.04       40.99     30.03 o 
  -8  -6  10       33.28       10.10      9.38 o 
  -7  -6  10        6.72       26.83     25.49 o 
  -6  -6  10       88.47       76.08     18.42 o 
  -5  -6  10      428.41      531.90     29.50 o 
  -4  -6  10      313.73      372.88     20.96 o 
  -3  -6  10       17.50       17.27     11.42 o 
  -2  -6  10        0.33       -2.52      7.44 o 
  -1  -6  10      126.72      117.73     15.33 o 
   0  -6  10      376.01      387.59     16.51 o 
   1  -6  10      410.58      443.20     26.63 o 
   2  -6  10      875.28      942.88     18.11 o 
   3  -6  10      539.26      563.91     14.65 o 
   4  -6  10        6.56       32.13      8.25 o 
   5  -6  10       71.30       94.36      9.29 o 
   6  -6  10      122.21      142.28     11.28 o 
   7  -6  10      511.45      575.67     16.28 o 
   8  -6  10      503.42      561.57     18.54 o 
   9  -6  10      133.67      160.06     17.46 o 
  10  -6  10       24.65       43.78     26.70 o 
  -9  -5  10       10.97        0.66      7.50 o 
  -8  -5  10        6.61        2.32      7.18 o 
  -7  -5  10       14.13       16.80      9.60 o 
  -6  -5  10      109.12      144.02     20.42 o 
  -5  -5  10      515.42      688.47     31.50 o 
  -4  -5  10       18.51       26.42     10.14 o 
  -3  -5  10       14.76       18.63     11.09 o 
  -2  -5  10      114.66      129.07     14.81 o 
  -1  -5  10     1288.45     1452.07     27.99 o 
   0  -5  10      452.65      500.73     19.64 o 
   1  -5  10      450.73      505.42     16.35 o 
   2  -5  10       94.34       95.05      8.19 o 
   3  -5  10       12.99       14.46      6.87 o 
   4  -5  10      470.26      538.34     15.24 o 
   5  -5  10      916.90      961.21     21.51 o 
   6  -5  10      455.85      474.85     14.78 o 
   7  -5  10      159.45      190.81      9.80 o 
   8  -5  10        2.83        5.34      7.87 o 
   9  -5  10       99.25      109.40     13.76 o 
  10  -5  10       75.57       91.43     46.98 o 
 -10  -4  10       17.53       24.53     12.61 o 
  -9  -4  10       24.95       21.94     10.88 o 
  -8  -4  10      161.05      208.01     12.47 o 
  -7  -4  10       41.29       47.46     13.75 o 
  -6  -4  10        0.37       -7.34     12.28 o 
  -5  -4  10       20.27       30.03     14.95 o 
  -4  -4  10       29.10       46.85     15.08 o 
  -3  -4  10        1.59        1.20      9.21 o 
  -2  -4  10      206.44      233.78     17.49 o 
  -1  -4  10      182.60      184.84     12.72 o 
   0  -4  10        6.41       15.48     13.15 o 
   1  -4  10      155.20      167.23     12.05 o 
   2  -4  10        4.08        8.92      5.77 o 
   3  -4  10       90.48      110.03     10.34 o 
   4  -4  10       15.23       21.39      6.70 o 
   5  -4  10       14.00       14.37      7.87 o 
   6  -4  10      108.18       85.74      8.64 o 
   7  -4  10       94.00      113.37      7.71 o 
   8  -4  10       97.22       94.67      8.84 o 
   9  -4  10       18.29       18.63      5.06 o 
  10  -4  10       12.13       18.02     21.76 o 
 -10  -3  10        4.09       14.63     15.48 o 
  -9  -3  10        6.86        4.15      6.50 o 
  -8  -3  10       11.64        5.00      7.66 o 
  -7  -3  10      109.34      116.66      9.96 o 
  -6  -3  10       79.12       90.38     12.03 o 
  -5  -3  10        8.76       15.75     12.95 o 
  -4  -3  10       23.98       20.82     12.81 o 
  -3  -3  10       61.66       66.74     14.68 o 
  -2  -3  10       21.17       38.71     13.21 o 
  -1  -3  10        9.41       18.47      9.27 o 
   0  -3  10       54.88       41.39     10.03 o 
   1  -3  10       53.99       71.09      6.26 o 
   2  -3  10      871.02      865.47     17.39 o 
   3  -3  10      183.72      186.44      8.96 o 
   4  -3  10        7.72       12.10      5.69 o 
   5  -3  10        2.29        5.13      6.31 o 
   6  -3  10       15.80       17.97      5.90 o 
   7  -3  10      161.63      179.98     11.65 o 
   8  -3  10      173.84      190.49     10.26 o 
   9  -3  10      166.55      186.78     58.37 o 
  10  -3  10       36.12       79.15     26.16 o 
 -10  -2  10       13.87        4.03      8.57 o 
  -9  -2  10       37.42       37.61     15.35 o 
  -8  -2  10       46.79       39.29     15.31 o 
  -7  -2  10       71.17       82.33     29.45 o 
  -6  -2  10        8.70        2.02      4.07 o 
  -5  -2  10      139.56      159.97     15.88 o 
  -4  -2  10      180.89      229.58     20.02 o 
  -3  -2  10      264.49      334.62     21.36 o 
  -2  -2  10      481.05      509.48     23.09 o 
  -1  -2  10        1.24        6.81      9.48 o 
   0  -2  10      308.06      326.26     11.64 o 
   1  -2  10        3.76        5.99      5.24 o 
   2  -2  10      459.82      464.09      9.76 o 
   3  -2  10      525.13      544.74     10.82 o 
   4  -2  10      180.90      192.31      7.53 o 
   5  -2  10        2.05       -0.52      2.88 o 
   6  -2  10       85.08       78.50     10.03 o 
   7  -2  10        0.54       -1.06      4.03 o 
   8  -2  10      235.93      244.36      8.91 o 
   9  -2  10       14.43        2.08     11.21 o 
  10  -2  10       35.22       61.43     20.49 o 
  11  -2  10       11.82       16.70     16.61 o 
 -10  -1  10        3.14        3.51      8.25 o 
  -9  -1  10       19.69       28.67      8.02 o 
  -8  -1  10       74.11       87.06     12.76 o 
  -7  -1  10      288.53      340.66     11.36 o 
  -6  -1  10       44.12       61.58      6.41 o 
  -5  -1  10       13.87       25.04      4.65 o 
  -4  -1  10       99.26        6.92     26.83 o 
  -3  -1  10      397.29      400.03     33.90 o 
  -2  -1  10        0.63        5.61     16.02 o 
  -1  -1  10      855.69      932.94     15.00 o 
   0  -1  10      646.04      675.51     11.38 o 
   1  -1  10      850.21      845.65     29.36 o 
   2  -1  10      909.51      905.23     17.81 o 
   3  -1  10       48.95       58.16      8.27 o 
   4  -1  10       28.87       30.18      5.40 o 
   5  -1  10      169.37      174.50      8.66 o 
   6  -1  10      399.13      434.05     11.63 o 
   7  -1  10      294.16      314.19      9.24 o 
   8  -1  10       23.37       35.80      3.85 o 
   9  -1  10        7.51       12.38     15.62 o 
  10  -1  10        2.79       19.11     14.20 o 
  11  -1  10       41.86       40.18     25.23 o 
 -10   0  10       57.59       65.21     12.63 o 
  -9   0  10      117.51      140.32     12.34 o 
  -8   0  10      140.84      178.62     12.16 o 
  -7   0  10        3.93        8.09      6.78 o 
  -6   0  10       29.19       19.37      6.73 o 
  -5   0  10       22.37       27.49      4.40 o 
  -4   0  10      293.79      353.54      6.61 o 
  -3   0  10     1192.60     1258.30     54.64 o 
  -2   0  10     2103.87     2220.78     21.13 o 
  -1   0  10      303.53      300.25      4.86 o 
   0   0  10      171.43      179.43      5.02 o 
   1   0  10      473.10      473.72     25.36 o 
   2   0  10     1199.55     1198.63     19.77 o 
   3   0  10     2478.89     2551.62     40.03 o 
   4   0  10     1257.52     1235.46     17.54 o 
   5   0  10     1215.35     1229.48     20.23 o 
   6   0  10       69.60       45.71      4.46 o 
   7   0  10       47.67       54.39      4.68 o 
   8   0  10        6.11        2.19      1.70 o 
   9   0  10        9.48       22.65     24.03 o 
  10   0  10       36.95       18.82     31.23 o 
  11   0  10       25.07       42.45     39.91 o 
 -10   1  10       35.37       43.49     15.55 o 
  -9   1  10        4.59        3.28      6.54 o 
  -8   1  10        6.22       12.44      8.64 o 
  -7   1  10      104.96      149.29      8.11 o 
  -6   1  10      287.80      315.47     11.59 o 
  -5   1  10      299.27      305.14      9.60 o 
  -4   1  10      122.94      100.19      2.60 o 
  -3   1  10        2.03        6.87     11.21 o 
  -2   1  10      606.27      599.55     16.94 o 
  -1   1  10      121.48      125.12     10.19 o 
   0   1  10      268.50      267.59     13.59 o 
   1   1  10     1308.67     1289.98     34.56 o 
   2   1  10     2461.74     2516.28     47.32 o 
   3   1  10      196.92      196.17      8.68 o 
   4   1  10       87.15       89.65      5.47 o 
   5   1  10      212.44      186.11      8.20 o 
   6   1  10       50.51       65.27      4.86 o 
   7   1  10      317.45      338.16     21.37 o 
   8   1  10      108.79      150.69     23.63 o 
   9   1  10      110.29      135.88     40.18 o 
  10   1  10       58.50       68.07     24.43 o 
  11   1  10        0.38       -2.27     17.08 o 
 -10   2  10       37.32       50.75     18.29 o 
  -9   2  10       27.56       19.77      8.12 o 
  -8   2  10       24.45       15.89      6.91 o 
  -7   2  10       89.74       85.64      7.47 o 
  -6   2  10      134.98      178.25     13.98 o 
  -5   2  10       90.39       77.55     25.63 o 
  -4   2  10       18.43       17.49     12.28 o 
  -3   2  10      120.03      141.22     26.29 o 
  -2   2  10      701.59      840.23     27.63 o 
  -1   2  10     1500.30     1546.45     36.31 o 
   0   2  10      250.40      255.61     24.43 o 
   1   2  10       60.15       65.81      6.17 o 
   2   2  10      540.06      468.98     11.25 o 
   3   2  10      437.97      471.72     10.17 o 
   4   2  10      652.21      623.51     10.49 o 
   5   2  10     1002.33     1018.32     13.44 o 
   6   2  10      436.73      419.56     10.24 o 
   7   2  10       68.27       62.09      3.29 o 
   8   2  10       17.06       27.50     27.63 o 
   9   2  10       20.60       27.90     20.02 o 
  10   2  10       19.88       18.69     20.82 o 
  11   2  10        7.52       -1.47     17.22 o 
  -9   3  10        8.71       -1.65      9.61 o 
  -8   3  10       37.78       18.91     27.90 o 
  -7   3  10       31.87       34.17     15.75 o 
  -6   3  10       13.78       10.68     12.81 o 
  -5   3  10       56.02       31.10     22.56 o 
  -4   3  10      100.57      117.19     17.22 o 
  -3   3  10       21.52       35.37     20.96 o 
  -2   3  10        1.40        6.01     10.14 o 
  -1   3  10      401.04      406.70     20.82 o 
   0   3  10      315.70      307.93     18.15 o 
   1   3  10      601.43      609.24     15.82 o 
   2   3  10      917.77      907.41     16.65 o 
   3   3  10       52.26       49.67      7.03 o 
   4   3  10      125.28      131.49      7.00 o 
   5   3  10      364.58      396.75      8.60 o 
   6   3  10       10.26       11.15      5.05 o 
   7   3  10      322.92      305.29     16.16 o 
   8   3  10      682.22      681.13     52.46 o 
   9   3  10        4.15        0.80     12.81 o 
  10   3  10       12.17       21.89     20.96 o 
  11   3  10        0.18      -19.22     23.36 o 
  -9   4  10        0.14       -1.90      8.94 o 
  -8   4  10        0.98       -7.88     13.35 o 
  -7   4  10       23.97        6.27     20.29 o 
  -6   4  10        1.04       -4.00     11.88 o 
  -5   4  10       57.28       62.47     26.83 o 
  -4   4  10       36.95       52.19     15.75 o 
  -3   4  10      201.75      220.10     20.29 o 
  -2   4  10       91.03      110.12     26.03 o 
  -1   4  10       14.46        3.47      9.08 o 
   0   4  10        2.10        3.28      2.43 o 
   1   4  10      125.99      130.85      5.50 o 
   2   4  10      785.22      819.86     18.75 o 
   3   4  10     1244.97     1276.34     28.16 o 
   4   4  10      991.62      984.06     19.51 o 
   5   4  10      470.77      496.73     10.96 o 
   6   4  10       53.28       53.41      6.80 o 
   7   4  10       13.40        9.65      4.29 o 
   8   4  10      308.64      374.13     29.63 o 
   9   4  10      125.30        1.47     14.28 o 
  10   4  10      113.60      140.95     45.52 o 
  11   4  10       42.65       71.41     28.70 o 
  -9   5  10       42.21        0.53     11.75 o 
  -8   5  10       26.15        2.54     13.21 o 
  -7   5  10       13.21       21.62     25.89 o 
  -6   5  10      123.91      112.52     20.69 o 
  -5   5  10      126.57      165.91     34.17 o 
  -4   5  10      307.55      366.26     25.63 o 
  -3   5  10      364.32      284.97     23.49 o 
  -2   5  10        0.57       -4.00     16.82 o 
  -1   5  10      237.56      200.40     14.68 o 
   0   5  10      164.10      199.51      7.58 o 
   1   5  10      555.73      532.04     12.98 o 
   2   5  10      300.29      351.97     14.62 o 
   3   5  10        2.37        3.16      5.31 o 
   4   5  10       38.77       36.12      8.05 o 
   5   5  10      683.30      656.07     18.06 o 
   6   5  10      716.24      743.85     13.11 o 
   7   5  10      502.66      472.13     26.92 o 
   8   5  10      178.38      206.89     25.23 o 
   9   5  10       19.64        0.40     19.62 o 
  10   5  10        0.17        2.40     16.68 o 
  11   5  10       13.48       -2.54     29.90 o 
  -9   6  10        1.88       -1.60     21.76 o 
  -8   6  10       54.42        0.40     11.75 o 
  -7   6  10      218.91      293.25     28.83 o 
  -6   6  10      295.30      345.57     28.96 o 
  -5   6  10      113.94      104.51     34.04 o 
  -4   6  10        6.45        6.74     10.81 o 
  -3   6  10       82.45       61.58      4.33 o 
  -2   6  10      196.02      226.18     15.67 o 
  -1   6  10       40.42       25.83      9.72 o 
   0   6  10      345.84      345.79      8.99 o 
   1   6  10      871.93      940.78     15.64 o 
   2   6  10       60.60       50.55      6.63 o 
   3   6  10      126.55      131.52      8.88 o 
   4   6  10       57.38       73.10      9.87 o 
   5   6  10        1.99       -3.23      5.31 o 
   6   6  10      342.10      361.45     15.31 o 
   7   6  10      202.36      223.77     10.71 o 
   8   6  10       92.87       59.16     29.77 o 
   9   6  10      125.53        0.00     11.35 o 
  10   6  10       87.39        1.60     26.03 o 
  -8   7  10      129.49      187.13     44.85 o 
  -7   7  10       76.25        1.07     13.35 o 
  -6   7  10       36.05       11.69      7.81 o 
  -5   7  10       32.43       38.17     12.27 o 
  -4   7  10      579.20      552.66     27.48 o 
  -3   7  10      657.54      723.06     34.07 o 
  -2   7  10       65.00       78.61      6.68 o 
  -1   7  10      116.45      115.64     13.73 o 
   0   7  10      158.92      182.06     13.92 o 
   1   7  10      213.40      189.87     22.36 o 
   2   7  10       89.94       87.48      8.27 o 
   3   7  10      188.56      212.77     10.36 o 
   4   7  10       68.24       75.67      7.22 o 
   5   7  10      353.31      375.58     13.60 o 
   6   7  10        7.40       22.01     11.13 o 
   7   7  10        1.61        0.78      6.25 o 
   8   7  10       12.78        8.65      2.83 o 
   9   7  10       12.13        0.67     13.08 o 
  10   7  10        0.85       -0.27     13.75 o 
  -8   8  10       10.72       29.10     21.89 o 
  -7   8  10       28.56       26.43     20.56 o 
  -6   8  10       78.47       67.81     13.61 o 
  -5   8  10      235.11      243.64     18.87 o 
  -4   8  10      254.30      275.75     44.11 o 
  -3   8  10        3.29       11.35      6.09 o 
  -2   8  10       44.25       54.95      5.59 o 
  -1   8  10       13.94       14.82     16.15 o 
   0   8  10       10.45       14.53      9.77 o 
   1   8  10       74.88       88.37     12.41 o 
   2   8  10      328.76      393.35     23.36 o 
   3   8  10        0.04       -5.42      5.42 o 
   4   8  10       65.96       76.07     19.16 o 
   5   8  10        8.99        6.28      5.24 o 
   6   8  10       17.06       10.12      9.15 o 
   7   8  10       27.71       22.97     11.42 o 
   8   8  10        5.73        1.60     13.35 o 
   9   8  10       13.61       -0.13     12.15 o 
  10   8  10        0.37       -1.33     16.15 o 
  -6   9  10       43.53       25.59     26.76 o 
  -5   9  10       21.06       18.17     10.58 o 
  -4   9  10      139.79      137.49     41.56 o 
  -3   9  10       77.81       24.45     31.63 o 
  -2   9  10       10.36        9.36      9.76 o 
  -1   9  10      285.92      309.42     23.32 o 
   0   9  10      139.46      118.81     15.57 o 
   1   9  10        0.69       -5.29      9.06 o 
   2   9  10      324.16      385.61     21.40 o 
   3   9  10       20.04       21.84     11.15 o 
   4   9  10        0.66        0.15      4.23 o 
   5   9  10        2.77        8.07      7.32 o 
   6   9  10        5.75       13.70      6.09 o 
   7   9  10       32.42       22.15     15.82 o 
   8   9  10        1.17       -1.07     12.95 o 
   9   9  10        1.17        0.80     14.28 o 
  -7  10  10       56.80       29.91     30.70 o 
  -6  10  10       20.96        7.91     14.27 o 
  -5  10  10       12.42       10.09      6.55 o 
  -4  10  10        6.71        2.59      5.61 o 
  -3  10  10      144.86      136.18     39.76 o 
  -2  10  10       55.64       63.64     16.23 o 
  -1  10  10      165.14      179.41     22.84 o 
   0  10  10      120.20      120.49     20.49 o 
   1  10  10      246.88      247.78     18.31 o 
   2  10  10      107.19       96.79     14.20 o 
   3  10  10        0.00        4.60      8.40 o 
   4  10  10       16.31       19.37      9.58 o 
   5  10  10      120.67      103.06     11.53 o 
   6  10  10       74.43       62.31     23.44 o 
   7  10  10       31.33        6.28      7.27 o 
   8  10  10        0.19       -2.27     15.22 o 
   9  10  10        2.08       -1.33     15.88 o 
  -6  11  10        8.35       17.12     20.33 o 
  -5  11  10       32.88       18.08     22.89 o 
  -4  11  10      195.80      207.62     63.19 o 
  -3  11  10      295.26      337.18     31.64 o 
  -2  11  10      214.49      243.51     23.06 o 
  -1  11  10       72.66       80.19     17.69 o 
   0  11  10        7.41       -0.21     21.76 o 
   1  11  10       20.16       19.33     15.01 o 
   2  11  10      127.38      138.70     19.48 o 
   3  11  10      221.14      272.50     18.21 o 
   4  11  10      400.12      426.79     23.33 o 
   5  11  10      249.43      278.20     17.67 o 
   6  11  10       40.86       31.00     11.92 o 
   7  11  10       28.18       14.75      7.48 o 
   8  11  10       52.98       -4.81     17.89 o 
  -5  12  10       15.21        5.99     15.29 o 
  -4  12  10       96.86       81.38     40.10 o 
  -3  12  10       13.52       10.15      8.37 o 
  -2  12  10        3.52       -0.06      9.38 o 
  -1  12  10      157.37      163.58     98.04 o 
   0  12  10      358.39      420.08     25.90 o 
   1  12  10      335.34      372.38     28.30 o 
   2  12  10      178.47      225.17     20.22 o 
   3  12  10       39.15       22.00     20.04 o 
   4  12  10        0.35      -12.65     12.65 o 
   5  12  10       93.56       94.22     14.08 o 
   6  12  10      180.25      216.99     15.67 o 
   7  12  10       65.05       38.97     19.73 o 
  -4  13  10       14.17        8.48     16.82 o 
  -3  13  10        0.19        2.43      9.70 o 
  -2  13  10       23.57       28.93     20.97 o 
  -1  13  10        8.58        1.50     14.22 o 
   0  13  10        3.22       -3.46     12.30 o 
   1  13  10        9.41       12.26     13.76 o 
   2  13  10       15.78       23.40     18.82 o 
   3  13  10       23.64        5.56     11.13 o 
   4  13  10       35.65       30.80     21.22 o 
   5  13  10       43.36       32.34     32.03 o 
   6  13  10        5.26       10.30      8.84 o 
  -2  14  10        8.11       20.06     22.46 o 
  -1  14  10        0.72       -4.35     16.87 o 
   0  14  10        0.15       14.15     19.07 o 
   1  14  10        0.37       -9.52     14.09 o 
   2  14  10        0.25       -3.08     11.88 o 
   3  14  10        0.96       -0.62      9.43 o 
   4  14  10        0.45        3.33     13.01 o 
   5  14  10        8.52       -3.62     12.82 o 
  -1 -14  11       42.32        7.81     24.54 o 
   0 -14  11       13.91        5.85     14.63 o 
   1 -14  11       11.05       -3.60     13.87 o 
  -4 -13  11        0.41       -2.98     12.51 o 
  -3 -13  11        1.61      -10.41     17.83 o 
  -2 -13  11        9.74       -4.19     15.28 o 
  -1 -13  11       23.50       11.73     18.31 o 
   0 -13  11        9.94       12.49     15.14 o 
   1 -13  11        9.01        0.43     14.29 o 
   2 -13  11       16.17       11.89     14.63 o 
   3 -13  11       96.40       97.02     31.09 o 
  -5 -12  11        1.42       -5.68     15.28 o 
  -4 -12  11       11.60       15.96     23.15 o 
  -3 -12  11       10.02       12.88     14.11 o 
  -2 -12  11       14.89       10.91     13.73 o 
  -1 -12  11        8.62       12.21     13.59 o 
   0 -12  11        0.01       12.83     16.67 o 
   1 -12  11        9.19       12.54     14.01 o 
   2 -12  11       45.26       29.98     18.10 o 
   3 -12  11      116.04       99.82     31.37 o 
   4 -12  11       51.35       36.54     15.31 o 
   5 -12  11        0.31       -8.09     15.13 o 
  -6 -11  11       24.75       53.77     16.59 o 
  -5 -11  11       64.42       47.01     43.51 o 
  -4 -11  11      100.11       62.31     50.72 o 
  -3 -11  11       32.43       19.38     23.02 o 
  -2 -11  11        1.89       -8.66     15.36 o 
  -1 -11  11        5.08       -1.32     11.43 o 
   0 -11  11        2.24       -0.59     12.43 o 
   1 -11  11       66.51       45.22     28.63 o 
   2 -11  11       75.48       54.07     32.17 o 
   3 -11  11       19.09        8.04     10.74 o 
   4 -11  11       29.09       22.41     13.10 o 
   5 -11  11      151.93      135.45     40.62 o 
   6 -11  11       50.24       38.90     16.06 o 
  -7 -10  11       69.56       72.48     25.76 o 
  -6 -10  11       65.37       98.45     21.78 o 
  -5 -10  11        5.50        5.20     11.39 o 
  -4 -10  11       30.13       14.48     14.88 o 
  -3 -10  11       57.80       50.03     44.25 o 
  -2 -10  11      103.33       76.59     59.06 o 
  -1 -10  11      235.90      262.08     24.86 o 
   0 -10  11      210.18      292.83     21.09 o 
   1 -10  11       48.87       47.35     48.99 o 
   2 -10  11        0.37        0.12      7.88 o 
   3 -10  11       10.64       12.51     10.87 o 
   4 -10  11        1.76        4.02     10.16 o 
   5 -10  11        1.01       16.42     12.27 o 
   6 -10  11       18.29        9.82     10.46 o 
   7 -10  11        2.72       -3.29      9.51 o 
  -7  -9  11        3.82        0.40     12.15 o 
  -6  -9  11        7.70        5.39     10.89 o 
  -5  -9  11       89.76        0.06      7.78 o 
  -4  -9  11      109.36        1.17     11.55 o 
  -3  -9  11       61.80       44.83     36.51 o 
  -2  -9  11      136.74       91.10     60.73 o 
  -1  -9  11        0.26        7.57     12.86 o 
   0  -9  11       52.23       61.37     14.48 o 
   1  -9  11      220.31      209.55     18.45 o 
   2  -9  11      214.06      201.64     21.38 o 
   3  -9  11       27.53       35.96     11.48 o 
   4  -9  11       21.78       39.04     10.50 o 
   5  -9  11        0.26        8.35      8.49 o 
   6  -9  11        1.81       -7.39      9.16 o 
   7  -9  11        1.96       15.34     11.49 o 
   8  -9  11       15.09       28.57     12.97 o 
  -8  -8  11        5.46        2.94     22.96 o 
  -7  -8  11        4.71       -3.20     14.42 o 
  -6  -8  11        3.72       -1.07     12.41 o 
  -5  -8  11        0.89       -2.54      9.25 o 
  -4  -8  11       29.93       15.16     11.31 o 
  -3  -8  11      161.87      169.76     17.08 o 
  -2  -8  11      426.29      468.10     33.39 o 
  -1  -8  11      206.59      219.12     17.45 o 
   0  -8  11      128.19      137.57     19.09 o 
   1  -8  11        3.42        9.16     10.00 o 
   2  -8  11       58.71       59.08     11.59 o 
   3  -8  11      214.98      241.08     18.28 o 
   4  -8  11       97.78      103.86     12.97 o 
   5  -8  11        9.68       14.48      9.67 o 
   6  -8  11        0.22        0.37      6.63 o 
   7  -8  11        0.90       -0.66      9.69 o 
   8  -8  11        4.77        5.22      7.61 o 
  -8  -7  11        0.20        0.00     15.08 o 
  -7  -7  11       93.95        2.27     13.75 o 
  -6  -7  11      256.40      346.24     30.30 o 
  -5  -7  11      180.86      260.40     18.65 o 
  -4  -7  11       36.05       39.67     15.26 o 
  -3  -7  11        1.79        4.88      9.37 o 
  -2  -7  11       85.10       83.56     16.79 o 
  -1  -7  11      332.15      323.26     22.17 o 
   0  -7  11      630.39      732.04     23.14 o 
   1  -7  11      346.55      423.91     22.98 o 
   2  -7  11      257.27      299.10     13.56 o 
   3  -7  11       51.54       51.78     10.67 o 
   4  -7  11       15.75       13.55      8.58 o 
   5  -7  11        0.41        7.09      9.18 o 
   6  -7  11      270.58      308.66     13.86 o 
   7  -7  11      274.75      313.08     19.43 o 
   8  -7  11       34.92       54.21     11.03 o 
   9  -7  11        3.98        5.91     10.07 o 
  -9  -6  11        0.06        9.21     11.33 o 
  -8  -6  11        7.16        1.20     12.15 o 
  -7  -6  11       12.06        2.14     20.56 o 
  -6  -6  11       17.70       24.43     16.82 o 
  -5  -6  11        0.07       -6.67     14.01 o 
  -4  -6  11       93.16      105.02     14.67 o 
  -3  -6  11      323.58      371.42     18.94 o 
  -2  -6  11      968.53     1017.33     30.93 o 
  -1  -6  11      731.83      837.34     23.79 o 
   0  -6  11      210.83      229.49     15.77 o 
   1  -6  11       33.00       40.05     10.78 o 
   2  -6  11      129.84      114.84     11.39 o 
   3  -6  11      371.35      376.18     14.51 o 
   4  -6  11      392.99      482.10     18.58 o 
   5  -6  11      463.19      522.53     17.08 o 
   6  -6  11      124.98      150.97     10.89 o 
   7  -6  11       82.65      108.02     11.43 o 
   8  -6  11        3.32        4.78      7.55 o 
   9  -6  11       84.04       67.83     13.82 o 
  -9  -5  11       24.11       19.04     24.43 o 
  -8  -5  11       43.00        5.41      7.15 o 
  -7  -5  11        2.86        2.42      7.05 o 
  -6  -5  11        0.12        1.60     11.75 o 
  -5  -5  11       46.14       43.25     17.62 o 
  -4  -5  11      528.01      645.09     32.03 o 
  -3  -5  11      194.90      246.24     16.21 o 
  -2  -5  11        1.36       11.35     14.77 o 
  -1  -5  11      116.01      125.43     13.46 o 
   0  -5  11      506.35      541.03     30.83 o 
   1  -5  11      685.25      761.05     15.96 o 
   2  -5  11      805.59      849.83     16.82 o 
   3  -5  11      319.02      345.95     15.04 o 
   4  -5  11      147.74      158.14     10.90 o 
   5  -5  11      163.40      191.80     16.20 o 
   6  -5  11       12.12       12.18     10.09 o 
   7  -5  11       93.11      127.08      9.67 o 
   8  -5  11      336.57      367.53     14.30 o 
   9  -5  11      243.94      263.07     39.78 o 
  10  -5  11       54.43       46.58     26.96 o 
  -9  -4  11        9.90       16.72     17.15 o 
  -8  -4  11       20.05        7.38      8.65 o 
  -7  -4  11       49.32       17.22     30.83 o 
  -6  -4  11       17.38       15.88     14.95 o 
  -5  -4  11        4.36        3.74     12.15 o 
  -4  -4  11        5.10       -0.27      9.21 o 
  -3  -4  11        9.01       16.95     13.88 o 
  -2  -4  11        0.93        5.85     15.68 o 
  -1  -4  11        4.91        6.55      7.92 o 
   0  -4  11       14.21       19.87      8.76 o 
   1  -4  11       50.51       46.33      8.06 o 
   2  -4  11        8.68        4.53      5.88 o 
   3  -4  11       88.07       92.32      8.85 o 
   4  -4  11       65.40       81.62      9.99 o 
   5  -4  11     1511.69     1573.93     22.78 o 
   6  -4  11      100.19      111.91     11.41 o 
   7  -4  11        2.28        3.41      5.22 o 
   8  -4  11        3.03       -1.21      5.96 o 
   9  -4  11        9.17       26.29     34.17 o 
  10  -4  11       23.11       30.17     23.89 o 
  -9  -3  11       23.60       20.97     21.09 o 
  -8  -3  11       83.74       43.02     31.88 o 
  -7  -3  11      149.18      174.42     11.82 o 
  -6  -3  11       19.29        1.29      4.84 o 
  -5  -3  11       70.34       53.39     16.82 o 
  -4  -3  11       49.71       59.26     16.82 o 
  -3  -3  11       41.29       45.38     15.62 o 
  -2  -3  11       33.03       26.43     13.61 o 
  -1  -3  11      297.84      297.25     32.57 o 
   0  -3  11        7.75       12.71      5.01 o 
   1  -3  11       72.59       64.73      8.78 o 
   2  -3  11       59.32       61.74      8.30 o 
   3  -3  11       19.07        8.94      5.52 o 
   4  -3  11        7.02       10.45      5.71 o 
   5  -3  11      204.75      234.78     13.62 o 
   6  -3  11       28.47       41.23      6.39 o 
   7  -3  11       24.37       18.89      7.45 o 
   8  -3  11      155.85      172.63     14.22 o 
   9  -3  11        0.88       30.30     20.42 o 
  10  -3  11        1.23      -15.22     21.36 o 
  -9  -2  11       20.83       11.83     11.81 o 
  -8  -2  11        5.69        1.90      5.48 o 
  -7  -2  11       11.26        7.98     11.01 o 
  -6  -2  11       30.46       34.09     16.63 o 
  -5  -2  11      116.02      155.94     12.08 o 
  -4  -2  11      157.41      165.51     21.09 o 
  -3  -2  11       87.70       89.70     17.22 o 
  -2  -2  11       40.92       53.92     15.22 o 
  -1  -2  11       30.68       37.71      5.26 o 
   0  -2  11       18.29       34.12      7.56 o 
   1  -2  11       12.47       12.81      5.17 o 
   2  -2  11        0.78        0.45      3.93 o 
   3  -2  11        4.17        8.11      6.54 o 
   4  -2  11        4.49        4.35      8.61 o 
   5  -2  11      140.56      158.97     10.23 o 
   6  -2  11       33.94       19.96      9.42 o 
   7  -2  11       76.83       85.96      8.29 o 
   8  -2  11       25.91       41.50      8.69 o 
   9  -2  11      296.93      346.26     32.57 o 
  10  -2  11      184.38      213.03     43.58 o 
  -9  -1  11       30.73       17.72     20.69 o 
  -8  -1  11       83.16       81.13     28.23 o 
  -7  -1  11       11.87        3.88      7.69 o 
  -6  -1  11       63.02       73.13      8.93 o 
  -5  -1  11       18.07       10.70      5.58 o 
  -4  -1  11      108.60      126.28      6.96 o 
  -3  -1  11      440.25      521.76     26.29 o 
  -2  -1  11     1296.74     1376.54     38.71 o 
  -1  -1  11      529.10      542.57     12.75 o 
   0  -1  11       42.67       47.22      7.35 o 
   1  -1  11      360.28      346.19      9.46 o 
   2  -1  11      537.61      518.05     14.95 o 
   3  -1  11      255.62      252.25      9.99 o 
   4  -1  11      340.10      331.90     14.01 o 
   5  -1  11        3.28        8.38      6.01 o 
   6  -1  11      121.92      107.98      9.62 o 
   7  -1  11       11.47       14.41      6.39 o 
   8  -1  11      233.93      221.12      8.46 o 
   9  -1  11       60.36       61.42     18.11 o 
  10  -1  11        2.79        5.70     15.70 o 
  11  -1  11        2.51       -7.07     32.97 o 
  -9   0  11        3.33       -0.67     18.69 o 
  -8   0  11       58.53       28.52     12.50 o 
  -7   0  11      332.39      383.99     16.88 o 
  -6   0  11      395.09      525.96     18.36 o 
  -5   0  11      391.85      485.25     18.96 o 
  -4   0  11      640.01      688.05     44.11 o 
  -3   0  11       63.10       77.65     13.76 o 
  -2   0  11      468.32      498.43     21.16 o 
  -1   0  11      354.26      367.73      6.72 o 
   0   0  11     1190.45     1275.32     20.56 o 
   1   0  11     1312.58     1303.27     20.14 o 
   2   0  11     3147.13     3199.31     40.13 o 
   3   0  11      490.36      482.59     14.77 o 
   4   0  11        0.80       -1.14      4.93 o 
   5   0  11      234.71      241.09      9.03 o 
   6   0  11      351.08      392.43      8.41 o 
   7   0  11      547.68      546.16      9.61 o 
   8   0  11       44.87       48.27      5.08 o 
   9   0  11        0.61       -5.41     12.85 o 
  10   0  11        5.11       -2.80     15.88 o 
  11   0  11       22.49       49.52     25.49 o 
  -9   1  11       85.92        1.35     10.54 o 
  -8   1  11      115.20      124.40     38.70 o 
  -7   1  11       26.99       34.09      5.99 o 
  -6   1  11       98.83       73.67      7.21 o 
  -5   1  11      152.45      133.36     14.10 o 
  -4   1  11        0.74       18.42     13.88 o 
  -3   1  11      462.33      558.06     22.01 o 
  -2   1  11      720.45      784.59     23.84 o 
  -1   1  11     1189.25     1293.06     55.46 o 
   0   1  11      644.38      684.44     17.60 o 
   1   1  11      590.45      650.20     15.36 o 
   2   1  11      502.08      555.52      8.63 o 
   3   1  11     2148.50     2207.16     40.40 o 
   4   1  11     3126.47     3142.97     35.84 o 
   5   1  11      409.10      434.83      9.10 o 
   6   1  11       16.31       14.29      3.81 o 
   7   1  11      155.88      187.77      8.16 o 
   8   1  11       29.64       20.33      6.91 o 
   9   1  11        2.50        7.61     16.02 o 
  10   1  11        0.45       -8.28     17.62 o 
  11   1  11       13.65       46.58     25.36 o 
  -9   2  11        4.15       -0.10      7.64 o 
  -8   2  11       10.09       -0.65      7.78 o 
  -7   2  11       12.23        6.68     15.09 o 
  -6   2  11      113.77      171.87     31.50 o 
  -5   2  11      296.49      311.05     17.40 o 
  -4   2  11      603.47      652.70     29.90 o 
  -3   2  11      165.76      199.01     19.22 o 
  -2   2  11      187.30      177.12     18.82 o 
  -1   2  11       82.74      101.44     15.75 o 
   0   2  11      136.16      149.65     30.03 o 
   1   2  11      514.66      529.52     15.04 o 
   2   2  11      417.36      484.65     13.43 o 
   3   2  11      221.59      217.76      9.76 o 
   4   2  11      168.62      197.39      8.60 o 
   5   2  11        1.68        2.53      3.55 o 
   6   2  11       10.35       10.99      3.87 o 
   7   2  11      253.60      268.16     14.06 o 
   8   2  11      148.53      129.59     18.22 o 
   9   2  11       87.64      104.65     24.43 o 
  10   2  11       53.56       54.46     24.03 o 
  11   2  11        1.49       11.35     33.37 o 
  -9   3  11        0.44        1.86      9.21 o 
  -8   3  11       13.59       -0.65      7.90 o 
  -7   3  11       35.74       16.99     17.69 o 
  -6   3  11        6.04       15.88     14.42 o 
  -5   3  11        0.16        9.88     12.81 o 
  -4   3  11      157.04      179.12     20.82 o 
  -3   3  11      276.03      276.96     34.57 o 
  -2   3  11      176.56      159.77     18.55 o 
  -1   3  11        3.70       -6.81     10.68 o 
   0   3  11       35.45       36.44     12.81 o 
   1   3  11        1.73       -0.84      3.14 o 
   2   3  11      422.37      455.29     10.62 o 
   3   3  11      926.16      856.96     13.18 o 
   4   3  11      193.97      194.76      8.66 o 
   5   3  11      174.63      189.31     11.17 o 
   6   3  11       85.11      101.02      6.51 o 
   7   3  11        0.00        1.03      2.34 o 
   8   3  11       53.62       39.45      2.52 o 
   9   3  11       37.47       40.44     20.56 o 
  10   3  11       20.30       21.89     21.62 o 
  11   3  11        0.21      -21.36     23.63 o 
  -9   4  11        1.99        0.31      7.90 o 
  -8   4  11       48.33       -0.27     10.68 o 
  -7   4  11        8.89       -0.13     15.22 o 
  -6   4  11        9.07       29.10     16.28 o 
  -5   4  11      223.27      212.89     22.56 o 
  -4   4  11      527.89      452.22     27.50 o 
  -3   4  11       39.18       30.17     24.69 o 
  -2   4  11      293.36      263.61     21.62 o 
  -1   4  11     1089.62     1135.08     34.44 o 
   0   4  11     2328.14     2308.11     45.31 o 
   1   4  11      823.68      818.44     22.76 o 
   2   4  11       34.42       35.34      5.41 o 
   3   4  11      214.07      210.99     11.51 o 
   4   4  11     1047.22     1041.54     21.26 o 
   5   4  11      869.60      860.18     15.56 o 
   6   4  11       18.37       29.73      6.76 o 
   7   4  11      197.68      195.73      7.26 o 
   8   4  11      130.28      102.02     52.72 o 
   9   4  11       19.01       -0.13     17.62 o 
  10   4  11        0.06      -12.81     20.15 o 
  -9   5  11        7.55       -2.54     22.69 o 
  -8   5  11       87.02        1.33     13.35 o 
  -7   5  11       48.74        2.94     13.61 o 
  -6   5  11        0.76        6.94     14.28 o 
  -5   5  11       11.80        6.14     13.61 o 
  -4   5  11       55.69       79.15     19.09 o 
  -3   5  11      372.74      467.57     42.04 o 
  -2   5  11       57.36       70.74     17.35 o 
  -1   5  11      105.42       98.37     17.35 o 
   0   5  11      197.61      186.80      6.06 o 
   1   5  11       47.66       51.40      6.90 o 
   2   5  11      259.84      277.70     14.68 o 
   3   5  11      954.94     1007.32     18.24 o 
   4   5  11     1223.36     1324.24     22.32 o 
   5   5  11      524.61      539.84     16.08 o 
   6   5  11       81.62       91.68      6.58 o 
   7   5  11       42.53       30.12      6.51 o 
   8   5  11       67.13       20.39     11.08 o 
   9   5  11       82.83        0.13     11.88 o 
  10   5  11      173.34       -0.40     23.36 o 
  -7   6  11       28.78        2.94     14.55 o 
  -6   6  11        1.25        0.00     14.28 o 
  -5   6  11       55.65       85.56     21.76 o 
  -4   6  11      122.34      141.22     23.22 o 
  -3   6  11      193.88      240.92     38.04 o 
  -2   6  11      235.91      245.73     37.24 o 
  -1   6  11        0.61        0.53      2.77 o 
   0   6  11      101.64       94.63      7.21 o 
   1   6  11       33.37       16.47      7.32 o 
   2   6  11      226.14      257.88     14.28 o 
   3   6  11        5.67       11.07      6.98 o 
   4   6  11       25.15       31.89      7.50 o 
   5   6  11       31.45       22.58      8.13 o 
   6   6  11      117.30      122.12     50.92 o 
   7   6  11      218.19      237.55     13.44 o 
   8   6  11      151.35      206.22     26.29 o 
   9   6  11        9.89        0.13     11.21 o 
  10   6  11        9.81       -0.80     15.08 o 
  -8   7  11        3.30        2.27     15.35 o 
  -7   7  11       44.61        1.47     14.55 o 
  -5   7  11      248.12      330.35     31.10 o 
  -4   7  11       88.92      108.92     23.49 o 
  -3   7  11       10.19        1.22     11.36 o 
  -2   7  11       15.47       21.24      5.16 o 
  -1   7  11      239.22      266.86     20.72 o 
   0   7  11        2.72        2.30      6.32 o 
   1   7  11        1.01        3.88      5.33 o 
   2   7  11      257.23      255.53      9.36 o 
   3   7  11      309.26      305.15     21.49 o 
   4   7  11      369.68      368.84     18.69 o 
   5   7  11        1.46       -0.76      5.29 o 
   6   7  11      239.63      260.55     15.90 o 
   7   7  11      201.77      168.28     10.26 o 
   8   7  11       27.87       -0.27     10.41 o 
   9   7  11       14.57       -2.14     14.95 o 
  10   7  11       15.76        2.00     16.82 o 
  -6   8  11       15.27        0.13     11.88 o 
  -5   8  11       11.89        0.00      9.61 o 
  -4   8  11       83.16       74.76     39.58 o 
  -3   8  11      220.01      199.13     10.07 o 
  -2   8  11      524.12      500.30     34.06 o 
  -1   8  11      463.33      519.61     26.31 o 
   0   8  11        1.07       -3.75     17.75 o 
   1   8  11        7.69        5.91     10.45 o 
   2   8  11       78.87       73.06      9.11 o 
   3   8  11       10.61        2.13      5.56 o 
   4   8  11       89.51       85.06      9.53 o 
   5   8  11        6.16        4.22      6.65 o 
   6   8  11        2.75       -2.29      9.85 o 
   7   8  11        0.86        2.50      8.01 o 
   8   8  11        0.61        0.00      9.88 o 
   9   8  11       10.52       -0.53     13.08 o 
  -7   9  11        8.90        9.34     20.42 o 
  -6   9  11       65.43       66.60     26.16 o 
  -5   9  11       53.65       50.00     45.78 o 
  -4   9  11        7.92        3.91      6.19 o 
  -3   9  11        1.87        0.52      5.02 o 
  -2   9  11       47.97       50.84      8.50 o 
  -1   9  11       72.01      103.35     16.12 o 
   0   9  11       10.46       28.83     14.43 o 
   1   9  11      414.91      415.79     20.15 o 
   2   9  11       52.05       44.98     11.84 o 
   3   9  11       28.15       27.10      7.95 o 
   4   9  11       25.91       24.38      7.30 o 
   5   9  11        8.11        5.25      5.91 o 
   6   9  11        4.86        5.91      9.59 o 
   7   9  11        0.83       -1.89      6.68 o 
   8   9  11        0.92       -1.60     13.61 o 
   9   9  11        3.07       -1.87     15.35 o 
  -6  10  11       23.84       22.31     22.02 o 
  -5  10  11       57.57        1.33     17.49 o 
  -4  10  11       50.42       38.88     31.70 o 
  -3  10  11        6.04        8.82      7.74 o 
  -2  10  11       50.16       39.52      7.24 o 
  -1  10  11       36.96       35.08     14.86 o 
   0  10  11        9.44       12.75     14.17 o 
   1  10  11       12.97        7.67     16.94 o 
   2  10  11      193.21      213.93     17.37 o 
   3  10  11      128.36      177.94     18.49 o 
   4  10  11      151.53      175.35     11.53 o 
   5  10  11      252.89      250.91     14.34 o 
   6  10  11        0.14       -3.42      6.48 o 
   7  10  11       67.53       37.64     25.96 o 
   8  10  11        6.03       -1.07     13.88 o 
  -5  11  11       29.47       18.82     24.43 o 
  -4  11  11        1.45       -0.16     10.33 o 
  -3  11  11        1.68        7.93      8.16 o 
  -2  11  11       42.42       76.95     22.70 o 
  -1  11  11      450.87      530.43     33.45 o 
   0  11  11      328.91      385.52     24.34 o 
   1  11  11      114.85      149.75     18.07 o 
   2  11  11        8.41        2.12      9.39 o 
   3  11  11       14.31       22.05     14.35 o 
   4  11  11        0.36       12.54     10.33 o 
   5  11  11       19.47       17.28      9.28 o 
   6  11  11       88.96       80.76     26.96 o 
   7  11  11       81.30       32.43     32.84 o 
   8  11  11       31.12        0.80     14.28 o 
  -4  12  11       80.00       65.25     57.80 o 
  -3  12  11       69.08       70.39     25.20 o 
  -2  12  11       75.72      107.38     33.92 o 
  -1  12  11       86.06       78.64     19.76 o 
   0  12  11       36.35       34.74     16.42 o 
   1  12  11       11.19       32.36     15.19 o 
   2  12  11      151.49       97.99     84.49 o 
   3  12  11      161.25      193.94     18.68 o 
   4  12  11      239.26      190.71    106.85 o 
   5  12  11      159.37       99.23     39.59 o 
   6  12  11       32.14       21.90     12.50 o 
   7  12  11        5.48        2.96      6.91 o 
  -3  13  11       11.85        0.72     17.61 o 
  -2  13  11        1.20        2.30      7.36 o 
  -1  13  11       66.95       76.65     24.81 o 
   0  13  11      147.14      161.85     27.89 o 
   1  13  11      104.87      120.53     20.47 o 
   2  13  11       18.99       17.10     17.29 o 
   3  13  11        1.84       14.38     12.88 o 
   4  13  11        3.60        3.06     12.16 o 
   5  13  11       45.63       14.95     15.73 o 
   6  13  11       13.12       26.22     11.42 o 
  -1  14  11        2.50       -8.53     16.18 o 
   0  14  11        5.35       12.39     16.02 o 
   1  14  11        5.07        3.21     17.19 o 
   2  14  11       11.20       38.58     28.76 o 
   3  14  11        1.32        5.20     14.83 o 
   4  14  11       11.06       11.27     13.01 o 
  -2 -13  12        0.13       18.92     20.05 o 
  -1 -13  12       10.83        2.41     14.00 o 
   0 -13  12       19.52        9.19     19.29 o 
   1 -13  12       27.74       34.13     21.91 o 
   2 -13  12       72.50       48.11     15.39 o 
  -4 -12  12        1.40       11.17     14.67 o 
  -3 -12  12        0.28       -0.23     10.25 o 
  -2 -12  12       28.34        8.45     16.15 o 
  -1 -12  12       66.92       31.25     31.43 o 
   0 -12  12       40.85       25.05     19.29 o 
   1 -12  12       10.16        4.33     12.83 o 
   2 -12  12        0.04        2.83     11.48 o 
   3 -12  12       58.70       45.12     19.79 o 
   4 -12  12      155.01      104.01     50.93 o 
  -5 -11  12        0.23       -0.22      9.70 o 
  -4 -11  12       21.33       15.71     19.02 o 
  -3 -11  12       56.97       29.06     31.43 o 
  -2 -11  12       28.50        6.42     12.83 o 
  -1 -11  12        0.30       -0.16     10.81 o 
   0 -11  12        0.08        0.52     11.92 o 
   1 -11  12        2.86        9.74     12.84 o 
   2 -11  12        6.15       20.33     15.02 o 
   3 -11  12       57.70       40.84     19.22 o 
   4 -11  12       40.73       27.57     13.54 o 
   5 -11  12       19.13       15.52     12.28 o 
  -6 -10  12        9.20       16.40     18.29 o 
  -5 -10  12       72.47       54.36     48.38 o 
  -4 -10  12       88.45       99.22     67.74 o 
  -3 -10  12      116.04       76.96     61.53 o 
  -2 -10  12       49.49       25.23     23.36 o 
  -1 -10  12        2.30        2.07     10.19 o 
   0 -10  12        0.88        7.58     14.59 o 
   1 -10  12       43.01       25.50     13.92 o 
   2 -10  12       48.10       45.46     19.87 o 
   3 -10  12        5.69       -4.39      9.86 o 
   4 -10  12        2.29       13.55     11.47 o 
   5 -10  12       21.32       28.47     13.12 o 
   6 -10  12       10.09       14.52     12.17 o 
  -7  -9  12        7.25        0.13     11.75 o 
  -6  -9  12        3.56       -2.40     15.35 o 
  -5  -9  12       14.11       -0.58      9.15 o 
  -4  -9  12        2.76       -1.54      9.81 o 
  -3  -9  12       32.47        2.43     10.33 o 
  -2  -9  12       50.54        1.59      9.77 o 
  -1  -9  12      127.43        0.54     10.16 o 
   0  -9  12      133.17      126.62     89.16 o 
   1  -9  12       46.75       60.34     23.85 o 
   2  -9  12        4.96       13.26      9.33 o 
   3  -9  12        7.11        6.27      8.29 o 
   4  -9  12       59.91       69.33     13.14 o 
   5  -9  12        5.71        4.87      8.89 o 
   6  -9  12       13.89        9.39      9.99 o 
   7  -9  12        1.00        7.00      9.67 o 
  -7  -8  12       62.26        1.87     14.68 o 
  -6  -8  12       70.60       -1.47     14.15 o 
  -5  -8  12       44.16        0.33      8.49 o 
  -4  -8  12       14.75       -4.10     12.81 o 
  -3  -8  12        3.74        8.21     11.04 o 
  -2  -8  12        8.60        0.27      7.79 o 
  -1  -8  12       61.36       43.80     36.24 o 
   0  -8  12       69.91       87.99     15.13 o 
   1  -8  12      170.09      191.41     20.41 o 
   2  -8  12      329.55      326.71     17.36 o 
   3  -8  12       11.89       22.92      9.30 o 
   4  -8  12       10.61       13.15      8.49 o 
   5  -8  12       39.57       40.33     10.31 o 
   6  -8  12       20.22       15.72     12.07 o 
   7  -8  12        3.66        0.75      7.63 o 
   8  -8  12        4.78       -6.99      9.28 o 
  -8  -7  12       15.92       -0.27     19.22 o 
  -7  -7  12       27.45        1.87     14.15 o 
  -6  -7  12       21.42        0.53     12.41 o 
  -5  -7  12       79.16        7.34     16.68 o 
  -4  -7  12      339.49      437.26     22.98 o 
  -3  -7  12      472.93      508.84     23.53 o 
  -2  -7  12      709.59      765.94     26.65 o 
  -1  -7  12      263.08      298.99     19.18 o 
   0  -7  12        0.42       10.60     15.62 o 
   1  -7  12       13.38        8.06      7.43 o 
   2  -7  12      135.09      132.96     13.25 o 
   3  -7  12      404.78      457.11     17.77 o 
   4  -7  12      289.01      318.40     19.02 o 
   5  -7  12       71.15       78.93     12.38 o 
   6  -7  12        0.36       -4.45      7.83 o 
   7  -7  12        1.35       -3.46      8.35 o 
   8  -7  12       14.12       15.14      9.40 o 
  -8  -6  12        5.24        0.00     15.62 o 
  -7  -6  12        8.84        0.93     12.55 o 
  -6  -6  12       29.68        0.93     12.55 o 
  -5  -6  12      201.11      306.46     29.36 o 
  -4  -6  12      280.47      343.57     29.90 o 
  -3  -6  12       87.24       94.27     14.98 o 
  -2  -6  12       22.03       33.11     12.29 o 
  -1  -6  12      370.15      399.20     19.81 o 
   0  -6  12      805.83      880.81     25.40 o 
   1  -6  12      614.43      741.28     17.71 o 
   2  -6  12      793.43      882.98     25.98 o 
   3  -6  12      173.12      185.78     12.90 o 
   4  -6  12      214.42      222.45     13.95 o 
   5  -6  12        8.78        2.09     10.83 o 
   6  -6  12      121.66      145.15     15.18 o 
   7  -6  12      220.78      258.00     12.89 o 
   8  -6  12      232.52      285.33     18.41 o 
   9  -6  12       48.44       24.65     17.17 o 
  -8  -5  12        5.37       12.95     14.96 o 
  -7  -5  12        1.56        0.20      5.35 o 
  -6  -5  12       11.05       -0.40     11.21 o 
  -5  -5  12       12.17        4.00     13.75 o 
  -4  -5  12       47.42       29.90     17.49 o 
  -3  -5  12        3.81       -5.47     13.88 o 
  -2  -5  12      839.21      960.59     27.17 o 
  -1  -5  12      741.80      808.50     28.74 o 
   0  -5  12      215.29      264.74     16.49 o 
   1  -5  12      211.20      250.97     13.36 o 
   2  -5  12       93.87       83.66     11.93 o 
   3  -5  12      320.52      334.57     12.68 o 
   4  -5  12      221.39      251.59     11.53 o 
   5  -5  12      233.06      254.75     13.35 o 
   6  -5  12      139.81      150.57     12.03 o 
   7  -5  12      452.78      448.01     17.11 o 
   8  -5  12       43.78       41.76      7.99 o 
   9  -5  12        1.18       -4.40     17.62 o 
  -9  -4  12        2.10       -1.58      9.47 o 
  -8  -4  12       23.14       -3.20      8.96 o 
  -7  -4  12        6.86       -5.28      8.91 o 
  -6  -4  12        1.65        7.76     11.28 o 
  -5  -4  12       29.00       33.37     17.75 o 
  -4  -4  12        0.78        1.74     11.75 o 
  -3  -4  12      147.67      227.04     23.49 o 
  -2  -4  12       13.76       21.22     15.35 o 
  -1  -4  12      104.30      114.83     13.96 o 
   0  -4  12       15.10       22.47      6.51 o 
   1  -4  12      124.55      129.12     11.47 o 
   2  -4  12      347.54      403.02     14.00 o 
   3  -4  12      248.03      254.27     12.15 o 
   4  -4  12       80.68      111.07      9.77 o 
   5  -4  12        0.74        8.97      7.37 o 
   6  -4  12       17.89       10.25      7.51 o 
   7  -4  12      145.83      149.18      9.56 o 
   8  -4  12       82.19      103.62     18.82 o 
   9  -4  12       92.82       93.43     42.98 o 
  10  -4  12       92.04      105.58     30.17 o 
  -9  -3  12       15.03        9.27     11.21 o 
  -8  -3  12        1.59        7.58      9.40 o 
  -7  -3  12        0.27       -6.03      9.00 o 
  -6  -3  12        2.71        0.00      3.40 o 
  -5  -3  12       10.26       23.09     16.28 o 
  -4  -3  12       29.55       34.84     16.82 o 
  -3  -3  12        7.70        5.47     12.81 o 
  -2  -3  12      343.59      378.94     26.03 o 
  -1  -3  12        5.92       14.82     21.36 o 
   0  -3  12      233.30      248.48     10.35 o 
   1  -3  12       30.49       35.97      7.72 o 
   2  -3  12        5.01        9.36      6.37 o 
   3  -3  12      137.69      161.49     10.18 o 
   4  -3  12      320.70      340.82     12.45 o 
   5  -3  12      530.29      554.78     14.89 o 
   6  -3  12        2.33       -7.23      7.23 o 
   7  -3  12       23.71       17.19      9.54 o 
   8  -3  12       52.35       65.58     10.48 o 
   9  -3  12       25.13       34.04     22.02 o 
  10  -3  12       41.65       61.53     27.10 o 
  -9  -2  12        4.78       11.76     11.68 o 
  -8  -2  12       20.48       14.33     13.41 o 
  -7  -2  12       15.36        6.43      8.53 o 
  -6  -2  12       89.07       83.03      8.48 o 
  -5  -2  12       77.65       74.67     11.08 o 
  -4  -2  12        7.45       16.02     14.95 o 
  -3  -2  12      170.02      222.37     23.36 o 
  -2  -2  12       81.55       90.50     18.29 o 
  -1  -2  12      553.68      576.09     12.70 o 
   0  -2  12       82.98       70.18     13.88 o 
   1  -2  12        4.39       13.16      7.24 o 
   2  -2  12      109.32      138.20      8.91 o 
   3  -2  12       12.90       17.43      6.73 o 
   4  -2  12        1.69        6.00      7.44 o 
   5  -2  12       30.75       38.13     10.38 o 
   6  -2  12        0.73        2.10      7.14 o 
   7  -2  12       77.88      110.87     11.04 o 
   8  -2  12      339.69      351.52     38.77 o 
   9  -2  12       60.63       81.65     22.96 o 
  10  -2  12        0.51       -1.19     15.30 o 
  -8  -1  12       16.44        8.51     11.07 o 
  -7  -1  12      172.02      212.35     15.75 o 
  -6  -1  12      106.75      139.60     10.03 o 
  -5  -1  12      209.79      239.67     37.17 o 
  -4  -1  12      311.09      353.34     31.20 o 
  -3  -1  12        4.90        9.74     13.21 o 
  -2  -1  12        8.47        3.88      7.88 o 
  -1  -1  12       94.50      130.49      7.62 o 
   0  -1  12      491.27      496.94     12.87 o 
   1  -1  12        2.98       -0.99      4.81 o 
   2  -1  12      116.10      119.44     10.75 o 
   3  -1  12      124.49      123.59     11.75 o 
   4  -1  12        7.13       10.21      7.01 o 
   5  -1  12      458.25      512.34     14.99 o 
   6  -1  12      128.08      143.89      8.87 o 
   7  -1  12       74.88       85.19     13.57 o 
   8  -1  12       16.04        9.54      4.38 o 
   9  -1  12       58.51       49.37     18.49 o 
  10  -1  12      142.54      159.23     21.85 o 
  -8   0  12      101.87       65.79     68.01 o 
  -7   0  12       28.22       24.64      5.87 o 
  -6   0  12        4.44        5.49      5.75 o 
  -5   0  12        5.02        5.95      3.48 o 
  -4   0  12      188.92      288.17     17.54 o 
  -3   0  12     1527.60     1723.83     70.68 o 
  -2   0  12     1479.41     1645.28     75.01 o 
  -1   0  12      311.76      343.27      7.01 o 
   0   0  12       36.46       28.49      5.47 o 
   1   0  12       68.99       65.57      5.63 o 
   2   0  12     1304.27     1354.32     22.63 o 
   3   0  12      223.69      250.46     15.45 o 
   4   0  12      351.23      392.19     11.68 o 
   5   0  12        0.66        2.32      3.89 o 
   6   0  12        1.37       -1.89      3.51 o 
   7   0  12       17.16       13.45      4.09 o 
   8   0  12      124.18      111.56      5.91 o 
   9   0  12       27.86       36.66     14.13 o 
  10   0  12       65.93       58.33     23.76 o 
  -9   1  12        8.88        4.38     10.53 o 
  -8   1  12       34.65        6.70     13.16 o 
  -7   1  12      190.60      224.98     18.32 o 
  -6   1  12      310.90      402.20     24.09 o 
  -5   1  12      503.61      673.65     34.30 o 
  -4   1  12      532.43      656.10     45.38 o 
  -3   1  12      104.63      105.56     13.86 o 
  -2   1  12        4.23        3.09      7.88 o 
  -1   1  12      160.76      212.70     17.02 o 
   0   1  12      297.86      347.11     15.05 o 
   1   1  12     1595.47     1779.57     50.73 o 
   2   1  12     1012.63     1050.54     34.38 o 
   3   1  12      157.69      170.45      7.33 o 
   4   1  12       82.93       85.06      7.63 o 
   5   1  12      128.04      136.99     12.61 o 
   6   1  12      215.13      241.76      8.28 o 
   7   1  12      282.22      303.38     18.90 o 
   8   1  12       40.39       23.87      5.06 o 
   9   1  12        0.60       -8.28     15.88 o 
  10   1  12        2.25        5.74     16.68 o 
  -9   2  12       11.46        0.80      8.95 o 
  -8   2  12      120.35       -1.55     11.45 o 
  -7   2  12       23.05       -1.74     13.35 o 
  -6   2  12        0.12       -7.57     11.77 o 
  -5   2  12        3.66       10.40     10.24 o 
  -4   2  12      131.66      180.67     15.71 o 
  -3   2  12      156.53      193.80     15.24 o 
  -2   2  12      716.78      786.96     22.79 o 
  -1   2  12      882.25      916.80     22.83 o 
   0   2  12       93.47      118.37     14.01 o 
   1   2  12        2.53        4.04     10.33 o 
   2   2  12       14.05       15.71      4.95 o 
   3   2  12       83.82       88.92     18.09 o 
   4   2  12      502.53      513.75     11.27 o 
   5   2  12      208.20      213.95      8.85 o 
   6   2  12      108.68      140.63      6.89 o 
   7   2  12        6.37        3.94      4.04 o 
   8   2  12        1.39       -1.06      2.26 o 
   9   2  12        2.64       13.75     28.43 o 
  10   2  12       11.65        0.53     13.61 o 
  -9   3  12        1.63        2.26     10.00 o 
  -8   3  12        0.02        6.59     12.96 o 
  -7   3  12        6.07       -1.17      8.76 o 
  -6   3  12       17.75       17.09     11.45 o 
  -5   3  12       53.21       52.86     17.75 o 
  -4   3  12      197.63      175.39     21.62 o 
  -3   3  12        0.47       -2.80     18.82 o 
  -2   3  12      241.12      222.77     22.29 o 
  -1   3  12       29.61       27.10     14.01 o 
   0   3  12      414.86      491.06     24.56 o 
   1   3  12      120.78      137.04     11.01 o 
   2   3  12       20.81       20.93      4.53 o 
   3   3  12        0.46       -0.67      5.69 o 
   4   3  12        3.27        9.95      7.60 o 
   5   3  12       18.78       16.83      5.79 o 
   6   3  12       52.96       63.25      8.23 o 
   7   3  12      262.55      255.87     15.51 o 
   8   3  12       54.75       51.85      5.96 o 
   9   3  12       17.45       12.95     18.29 o 
  10   3  12        0.98       11.75     20.02 o 
  -8   4  12        0.55       -0.19      8.27 o 
  -7   4  12       19.61        1.47     12.95 o 
  -6   4  12       38.98       -0.27     10.54 o 
  -5   4  12        0.30        5.07     13.75 o 
  -4   4  12       40.31       51.52     17.89 o 
  -3   4  12      338.06      434.06     41.11 o 
  -2   4  12       36.78       31.63     15.62 o 
  -1   4  12      483.60      519.22     27.36 o 
   0   4  12      199.26      206.49     19.62 o 
   1   4  12       51.05       58.30     14.75 o 
   2   4  12      934.19      935.04     19.75 o 
   3   4  12      636.13      711.62     20.75 o 
   4   4  12       50.18       53.84      7.16 o 
   5   4  12       71.38       77.55      7.61 o 
   6   4  12        2.80        5.32      4.41 o 
   7   4  12       12.48        9.02      4.45 o 
   8   4  12       26.09       28.29      5.57 o 
   9   4  12       43.26       52.19     21.89 o 
  10   4  12       25.63       21.36     34.44 o 
  -8   5  12       10.23        6.14     25.89 o 
  -7   5  12       43.11       -1.74     13.61 o 
  -6   5  12       43.10       -0.13     16.28 o 
  -5   5  12       38.68       30.30     18.02 o 
  -4   5  12       42.30       58.86     19.35 o 
  -3   5  12        0.97        8.54     22.42 o 
  -2   5  12       76.24       89.43     19.22 o 
  -1   5  12      331.74      353.71     24.56 o 
   0   5  12      225.41      249.23     16.75 o 
   1   5  12      926.77      961.89     30.43 o 
   2   5  12      993.04     1106.39     25.83 o 
   3   5  12       25.44       33.72      6.89 o 
   4   5  12        8.63        8.05      7.02 o 
   5   5  12      270.67      255.99      9.41 o 
   6   5  12      350.01      399.35     20.17 o 
   7   5  12      273.78      307.03     12.02 o 
   8   5  12       82.54        1.60     12.68 o 
   9   5  12       55.43        0.67     21.22 o 
  10   5  12       21.72       38.57     23.89 o 
  -8   6  12        6.34        3.34     15.75 o 
  -7   6  12       18.18        3.07     15.35 o 
  -6   6  12       19.78        0.00      9.21 o 
  -5   6  12        6.36       -0.13     10.81 o 
  -4   6  12       83.11       77.02     21.89 o 
  -3   6  12       46.03       34.57     29.10 o 
  -2   6  12       29.73       15.08     15.08 o 
  -1   6  12      156.86      188.73     22.29 o 
   0   6  12      194.64      211.37     12.35 o 
   1   6  12      152.15      135.68      9.28 o 
   2   6  12      226.08      275.34     11.05 o 
   3   6  12      203.34      213.08     10.74 o 
   4   6  12       88.54      101.15     10.95 o 
   5   6  12      183.28      222.67     17.92 o 
   6   6  12      157.88      176.84     10.04 o 
   7   6  12        0.04       -5.24      5.24 o 
   8   6  12       26.72        0.00     14.55 o 
   9   6  12       65.10        0.67     13.61 o 
  10   6  12       78.38       -0.67     15.62 o 
  -6   7  12       61.50       -0.13     12.28 o 
  -5   7  12        9.03        0.13     11.35 o 
  -3   7  12       69.72       78.35     22.16 o 
  -2   7  12      394.40      445.41     31.23 o 
  -1   7  12      108.11       98.39      2.89 o 
   0   7  12       81.24       99.75      7.73 o 
   1   7  12      228.00      224.15     12.16 o 
   2   7  12       41.41       35.13      9.46 o 
   3   7  12        0.85       -3.03      5.55 o 
   4   7  12      122.83      137.34     10.77 o 
   5   7  12       76.10       84.17     11.78 o 
   6   7  12       13.40        8.05     12.01 o 
   7   7  12       43.03       40.90     12.41 o 
   8   7  12       62.13       -0.40     11.75 o 
   9   7  12       21.62       -1.74     14.82 o 
  -7   8  12        0.76       -0.13     12.55 o 
  -6   8  12       22.09        0.00     11.75 o 
  -5   8  12       84.96        0.00     10.41 o 
  -4   8  12       80.74       -0.27     12.41 o 
  -3   8  12       51.59        0.40     12.55 o 
  -2   8  12       10.58        2.25      3.83 o 
  -1   8  12       10.44       17.90      5.18 o 
   0   8  12       69.25       62.63      7.91 o 
   1   8  12       61.80       63.21      7.13 o 
   2   8  12        4.60       -3.16      6.06 o 
   3   8  12       41.34       28.20      8.07 o 
   4   8  12        3.11        4.07      6.65 o 
   5   8  12       53.18       52.33      9.92 o 
   6   8  12       29.98       16.70      8.34 o 
   7   8  12        6.70       -0.61      7.10 o 
   8   8  12        2.03       -0.53     11.88 o 
   9   8  12        0.19        2.00     15.62 o 
  -6   9  12       10.90       -2.00     17.22 o 
  -4   9  12       51.87       -1.80     11.35 o 
  -3   9  12       24.39        0.91     10.09 o 
  -2   9  12      195.74      137.49     44.04 o 
  -1   9  12       63.63       71.94     15.90 o 
   0   9  12        0.61       -5.46     10.14 o 
   1   9  12       12.78        2.70      5.13 o 
   2   9  12       18.26       20.03      8.62 o 
   3   9  12        1.74        1.15      5.44 o 
   4   9  12       27.24       20.27     11.87 o 
   5   9  12       16.97       14.98      8.87 o 
   6   9  12       33.82       27.38      9.55 o 
   7   9  12        1.09        0.56      7.83 o 
   8   9  12        1.40        0.27     11.48 o 
  -5  10  12       34.60       36.04     25.49 o 
  -4  10  12       11.38        9.93     15.03 o 
  -3  10  12      134.14      167.84     22.64 o 
  -2  10  12      142.09      139.09     23.09 o 
  -1  10  12      160.25      178.27     24.64 o 
   0  10  12      115.17      135.74     18.40 o 
   1  10  12       79.00       92.08     25.83 o 
   2  10  12        4.31        1.38      5.20 o 
   3  10  12       10.87       23.74      9.70 o 
   4  10  12       23.26       20.65      8.24 o 
   5  10  12       46.39       23.27     14.43 o 
   6  10  12        3.60       -1.25      8.69 o 
   7  10  12        0.16        0.18      5.32 o 
   8  10  12       20.13        0.80     13.75 o 
  -5  11  12        4.80        7.40     16.21 o 
  -4  11  12       54.00       43.24     41.84 o 
  -2  11  12      116.18      115.59     30.70 o 
  -1  11  12       83.20       87.16     27.76 o 
   0  11  12        2.23        4.96     12.13 o 
   1  11  12       81.91       92.18     17.46 o 
   2  11  12      172.84      230.19     23.66 o 
   3  11  12      177.62      222.07     14.67 o 
   4  11  12      264.42      245.04     39.54 o 
   5  11  12       27.14       13.46      9.59 o 
   6  11  12        1.55        3.37     10.45 o 
   7  11  12        2.21       14.97     13.61 o 
  -3  12  12        9.74       -1.30     13.21 o 
  -2  12  12       11.50       18.26     17.18 o 
  -1  12  12      119.10      149.45     23.26 o 
   0  12  12      138.10      177.20     26.54 o 
   1  12  12      203.78      271.08     25.16 o 
   2  12  12       84.83       43.80     38.77 o 
   3  12  12       60.89       82.51     56.53 o 
   4  12  12       21.02       19.95     13.70 o 
   5  12  12       13.49       14.29      9.13 o 
   6  12  12       75.90       64.67     24.18 o 
  -2  13  12        0.34        0.82     12.45 o 
  -1  13  12       27.55       47.25     20.05 o 
   0  13  12       30.00       35.45     21.54 o 
   1  13  12        3.69        0.21     14.90 o 
   2  13  12       57.16       39.88     23.56 o 
   3  13  12       41.89       24.40     35.84 o 
   4  13  12       45.17       64.83     24.72 o 
   5  13  12       30.01       23.86     13.86 o 
  -3 -12  13        8.50        4.04     13.50 o 
  -2 -12  13        9.80       15.17     19.71 o 
  -1 -12  13        0.17        6.02     14.10 o 
   0 -12  13       23.78       20.89     19.91 o 
   1 -12  13       64.18       28.66     40.71 o 
   2 -12  13       80.62       71.43     22.78 o 
   3 -12  13       33.56       13.13     14.00 o 
  -4 -11  13       17.45        5.33     13.30 o 
  -3 -11  13        0.57       -0.95     10.83 o 
  -2 -11  13       91.90       45.04     56.66 o 
  -1 -11  13      123.91       94.05     60.20 o 
   0 -11  13       31.70       29.88     28.10 o 
   1 -11  13        4.96       23.35     18.19 o 
   2 -11  13        0.73       -6.38     10.27 o 
   3 -11  13       11.02       13.88     11.46 o 
   4 -11  13       69.36       46.86     21.42 o 
   5 -11  13       62.97       49.91     19.92 o 
  -5 -10  13        7.18        0.30     11.40 o 
  -4 -10  13        1.70       -0.03     10.52 o 
  -3 -10  13        7.59       -1.48     17.45 o 
  -2 -10  13       30.68       14.36     14.01 o 
  -1 -10  13       24.53       24.43     19.82 o 
   0 -10  13        0.21        4.85     14.29 o 
   1 -10  13        4.40      -11.89     17.89 o 
   2 -10  13        0.97       -6.23     11.57 o 
   3 -10  13        0.61        3.90      8.86 o 
   4 -10  13        2.83       13.22     10.70 o 
   5 -10  13        9.40        9.26     10.08 o 
   6 -10  13        3.42        5.04     10.61 o 
  -6  -9  13        0.69        2.54     16.42 o 
  -5  -9  13        0.60       -1.43     12.57 o 
  -4  -9  13       40.97       -2.66     13.66 o 
  -3  -9  13      136.36        3.39     11.84 o 
  -2  -9  13       45.12       -2.14     10.67 o 
  -1  -9  13        7.95       -0.16      8.44 o 
   0  -9  13       18.36        3.46     13.43 o 
   1  -9  13       40.85       24.92     21.22 o 
   2  -9  13        9.00       -0.69      6.76 o 
   3  -9  13        0.46       -2.26      8.88 o 
   4  -9  13        9.68       12.79     10.66 o 
   5  -9  13        2.46        0.16      7.85 o 
   6  -9  13        0.93       10.00     12.68 o 
   7  -9  13        0.71       -0.18      7.18 o 
  -7  -8  13        4.32        0.67     14.01 o 
  -6  -8  13        6.86        0.40     12.81 o 
  -5  -8  13       13.73        3.87     15.88 o 
  -4  -8  13        9.53       -0.61      9.20 o 
  -3  -8  13       52.17       -1.86     10.38 o 
  -2  -8  13       38.73       -3.54     10.67 o 
  -1  -8  13        6.26       -2.42     12.19 o 
   0  -8  13        6.16        7.70     11.04 o 
   1  -8  13       47.20       13.85     15.08 o 
   2  -8  13        0.41       -9.81      9.81 o 
   3  -8  13       35.12       35.75     11.51 o 
   4  -8  13       11.45        9.14     10.58 o 
   5  -8  13        0.45       -4.88     10.08 o 
   6  -8  13        2.55        4.57     10.29 o 
   7  -8  13        5.97        8.43     10.10 o 
  -7  -7  13       42.97        0.53     14.01 o 
  -6  -7  13       11.51        1.07     14.15 o 
  -5  -7  13       80.92        8.01     18.02 o 
  -4  -7  13       20.95        4.81     15.88 o 
  -3  -7  13        7.40       -1.39      9.49 o 
  -2  -7  13        1.52        6.56     10.98 o 
  -1  -7  13      137.58      117.48     72.21 o 
   0  -7  13      177.36      207.82     18.34 o 
   1  -7  13      143.44      170.20     14.04 o 
   2  -7  13      238.70      277.20     14.30 o 
   3  -7  13      125.34      108.10     13.00 o 
   4  -7  13       18.19       -3.39      8.89 o 
   5  -7  13      194.00      241.18     15.58 o 
   6  -7  13       45.58       46.24     10.34 o 
   7  -7  13        5.23       12.72      8.43 o 
   8  -7  13        1.63        6.90     12.27 o 
  -8  -6  13       49.96        0.13     19.49 o 
  -7  -6  13       12.48        0.67     13.21 o 
  -6  -6  13        0.15        0.80     13.08 o 
  -5  -6  13        2.87       -0.93     13.35 o 
  -4  -6  13      124.23       -2.80     15.75 o 
  -3  -6  13      439.85      519.75     35.77 o 
  -2  -6  13      457.57      577.41     24.30 o 
  -1  -6  13      234.09      237.20     22.07 o 
   0  -6  13      119.29      127.40     15.74 o 
   1  -6  13        1.13        1.68      9.08 o 
   2  -6  13       98.30       98.88     12.43 o 
   3  -6  13       59.68       77.35     11.72 o 
   4  -6  13      352.63      411.86     17.00 o 
   5  -6  13      173.51      205.72     13.92 o 
   6  -6  13       26.68       32.98     12.01 o 
   7  -6  13       62.26       69.70     14.21 o 
   8  -6  13        1.61       10.50      7.33 o 
  -8  -5  13        0.37       20.95     18.69 o 
  -7  -5  13       13.61       -0.50      8.46 o 
  -6  -5  13       24.12        1.20     13.61 o 
  -5  -5  13        2.15       -4.81     15.35 o 
  -4  -5  13       15.14       -1.74     13.48 o 
  -3  -5  13      132.63      218.23     26.29 o 
  -2  -5  13       81.84      111.59     22.42 o 
  -1  -5  13        0.86        2.17     15.75 o 
   0  -5  13      268.47      346.62     14.16 o 
   1  -5  13      880.42      942.68     20.70 o 
   2  -5  13     1050.83     1121.61     21.09 o 
   3  -5  13      353.60      436.45     14.55 o 
   4  -5  13      101.26      136.75     10.65 o 
   5  -5  13       31.92       25.01      7.86 o 
   6  -5  13        0.96       -1.08      5.52 o 
   7  -5  13       84.36      114.22     12.13 o 
   8  -5  13      112.27      144.77     13.23 o 
   9  -5  13       68.14       71.54     27.10 o 
  -8  -4  13        4.23        1.92     11.19 o 
  -7  -4  13        3.78        8.64     10.31 o 
  -6  -4  13       85.06      101.02     10.52 o 
  -5  -4  13       29.05       40.71     19.62 o 
  -4  -4  13       45.55       45.11     19.89 o 
  -3  -4  13       50.66       42.58     18.82 o 
  -2  -4  13      382.95      444.47     30.43 o 
  -1  -4  13     1051.68     1247.20     61.53 o 
   0  -4  13      198.91      229.67     15.71 o 
   1  -4  13        0.62        2.70      6.39 o 
   2  -4  13       42.07       51.28      8.08 o 
   3  -4  13      241.21      249.38     11.38 o 
   4  -4  13      513.39      518.90     14.52 o 
   5  -4  13      346.05      365.48     13.00 o 
   6  -4  13      128.94      171.04     13.55 o 
   7  -4  13      238.58      249.34     15.41 o 
   8  -4  13        2.52       -8.06      8.06 o 
   9  -4  13        7.36       11.21     19.62 o 
  -8  -3  13        0.81       -3.67     10.62 o 
  -7  -3  13        0.50        0.00      4.14 o 
  -6  -3  13        3.20        2.00      7.15 o 
  -5  -3  13        8.60        4.62      7.07 o 
  -4  -3  13        1.67       -6.54     14.68 o 
  -3  -3  13        4.29        6.27     14.15 o 
  -2  -3  13        2.04        4.54     13.35 o 
  -1  -3  13        6.03        2.76      5.28 o 
   0  -3  13       45.19       43.41     10.07 o 
   1  -3  13      124.47      156.57     11.88 o 
   2  -3  13      399.25      445.16     19.29 o 
   3  -3  13       83.96      100.56     10.46 o 
   4  -3  13       31.66       39.06      9.23 o 
   5  -3  13      205.75      233.99     15.52 o 
   6  -3  13      114.82      110.11     18.82 o 
   7  -3  13      191.94      253.29     31.23 o 
   8  -3  13      126.99      129.70     30.03 o 
   9  -3  13       31.11       34.44     22.29 o 
  -8  -2  13        2.75      -12.25     16.15 o 
  -7  -2  13        0.32        0.00      3.87 o 
  -6  -2  13        2.01       -0.27      3.74 o 
  -5  -2  13       37.83       37.46      5.38 o 
  -4  -2  13        8.25        7.07      3.94 o 
  -3  -2  13       22.22       18.69     16.15 o 
  -2  -2  13      113.99      142.36      9.78 o 
  -1  -2  13      143.89      168.37      9.21 o 
   0  -2  13       79.66       88.98      7.32 o 
   1  -2  13        9.95        5.29      7.89 o 
   2  -2  13      231.95      256.09     11.35 o 
   3  -2  13      835.85      850.54     33.90 o 
   4  -2  13      612.08      713.15     23.83 o 
   5  -2  13       69.23       67.13     11.64 o 
   6  -2  13        0.93       -2.36      6.05 o 
   7  -2  13        5.90       -3.56      9.01 o 
   8  -2  13       99.08      115.75     10.73 o 
   9  -2  13       99.07      134.54     28.03 o 
  10  -2  13       62.61       32.97     39.78 o 
  -8  -1  13       18.72       22.34     21.49 o 
  -7  -1  13       20.02       18.99     17.22 o 
  -6  -1  13        0.52        4.00      6.14 o 
  -5  -1  13       73.28       67.76     18.22 o 
  -4  -1  13      285.95      310.84     19.58 o 
  -3  -1  13      274.06      267.15     15.50 o 
  -2  -1  13        2.82        3.96      7.01 o 
  -1  -1  13      190.99      217.97      9.21 o 
   0  -1  13      229.20      237.19     10.52 o 
   1  -1  13      375.81      432.97     11.28 o 
   2  -1  13      152.18      181.68      9.39 o 
   3  -1  13       89.79      120.74     11.95 o 
   4  -1  13        1.71        3.28     10.41 o 
   5  -1  13      130.62      118.61     12.22 o 
   6  -1  13        5.27        7.46      6.78 o 
   7  -1  13      408.26      434.71     12.31 o 
   8  -1  13      238.71      256.45     13.91 o 
   9  -1  13       62.70       57.94     16.26 o 
  10  -1  13       43.82       31.11     16.56 o 
  -8   0  13        9.28        1.33     14.15 o 
  -7   0  13       59.43       74.02     59.93 o 
  -6   0  13      101.62      132.54     23.89 o 
  -5   0  13      383.62      458.49     32.43 o 
  -4   0  13      505.05      552.71     22.97 o 
  -3   0  13       74.10       95.57     20.96 o 
  -2   0  13        1.25       -4.31     10.41 o 
  -1   0  13      155.06      164.15      6.34 o 
   0   0  13     1326.61     1463.84     64.20 o 
   1   0  13      778.11      825.65     17.75 o 
   2   0  13       27.75       27.78      8.61 o 
   3   0  13      221.00      269.27     13.01 o 
   4   0  13      175.72      198.70     12.60 o 
   5   0  13      111.37      138.37      7.29 o 
   6   0  13      273.37      291.87     11.23 o 
   7   0  13      129.90      122.76     13.23 o 
   8   0  13        0.85        0.54      3.35 o 
   9   0  13       10.12        2.27     13.61 o 
  10   0  13       71.54       50.85     37.37 o 
  -8   1  13       82.66       -0.67     22.16 o 
  -7   1  13       90.65       84.77     61.27 o 
  -6   1  13       45.73       48.45     19.75 o 
  -4   1  13      191.07      230.58     17.98 o 
  -3   1  13      360.26      520.42     30.17 o 
  -2   1  13      245.50      331.51     18.26 o 
  -1   1  13      158.16      198.73     14.96 o 
   0   1  13      699.45      801.23     43.25 o 
   1   1  13      259.83      283.43     15.10 o 
   2   1  13      321.85      332.75      9.91 o 
   3   1  13      172.53      213.58     11.16 o 
   4   1  13        4.59        4.52      4.31 o 
   5   1  13       24.07       35.62      6.02 o 
   6   1  13      114.99      115.68      6.82 o 
   7   1  13        0.73        1.49      4.77 o 
   8   1  13       23.85       24.11     11.54 o 
   9   1  13       13.18       19.89     17.75 o 
  10   1  13       11.15       10.81     18.69 o 
  -8   2  13       18.65        2.08     10.60 o 
  -7   2  13       22.38       24.03     29.36 o 
  -6   2  13       95.14      119.84     16.37 o 
  -5   2  13      122.34      151.50     23.76 o 
  -4   2  13       18.46       23.21     14.46 o 
  -3   2  13       22.60       13.08     15.08 o 
  -2   2  13      101.70       91.54     13.87 o 
  -1   2  13       85.66       71.05     16.68 o 
   0   2  13       14.85       22.22     15.48 o 
   1   2  13       23.55       26.68     11.16 o 
   2   2  13      421.56      496.50     29.03 o 
   3   2  13      103.13       86.50      9.59 o 
   4   2  13       41.88       45.26      7.16 o 
   5   2  13       12.40       11.06      5.81 o 
   6   2  13        1.70        2.78      4.92 o 
   7   2  13        1.10       -2.23      3.52 o 
   8   2  13        0.24       -0.08      2.94 o 
   9   2  13        0.30       11.35     16.68 o 
  10   2  13        1.48       -8.54     17.89 o 
  -8   3  13        6.82       -2.81     10.86 o 
  -7   3  13        1.36       -3.03     12.35 o 
  -6   3  13        2.08        8.73     11.50 o 
  -5   3  13       14.93       12.57     11.44 o 
  -4   3  13      169.47      216.76     24.56 o 
  -3   3  13      171.68      188.73     36.71 o 
  -2   3  13      256.28      287.77     25.09 o 
  -1   3  13      333.17      382.68     25.63 o 
   0   3  13       44.82       51.25     16.02 o 
   1   3  13        1.61        6.83      7.93 o 
   2   3  13       53.63       51.81      8.17 o 
   3   3  13       51.20       39.14      6.01 o 
   4   3  13        2.15        6.24      6.39 o 
   5   3  13       99.78      118.08      7.75 o 
   6   3  13       20.34       17.57      6.15 o 
   7   3  13        0.20       -0.13      4.40 o 
   8   3  13       18.54       21.76     17.49 o 
   9   3  13        1.41       14.28     18.15 o 
  10   3  13        7.48       -5.21     28.96 o 
  -8   4  13       32.59        1.20     10.43 o 
  -7   4  13       56.94       -3.59     11.49 o 
  -6   4  13       70.14        0.00     15.22 o 
  -5   4  13       57.53        0.13     10.41 o 
  -4   4  13       18.79       19.09     16.68 o 
  -3   4  13        2.81        0.80     10.95 o 
  -2   4  13       32.92       44.71     17.75 o 
  -1   4  13      223.41      294.85     24.29 o 
   0   4  13      129.92      133.08     19.49 o 
   1   4  13     1197.64     1281.64     17.36 o 
   2   4  13      657.08      683.01     17.00 o 
   3   4  13        7.58        8.60      5.48 o 
   4   4  13       24.00       35.99      6.26 o 
   5   4  13       27.25       46.15      7.58 o 
   6   4  13      159.76      188.53     12.07 o 
   7   4  13      329.67      361.97     21.74 o 
   8   4  13        2.96        8.68     15.22 o 
   9   4  13        7.49        0.53     21.09 o 
  10   4  13        0.02        5.61     18.69 o 
  -8   5  13        1.32        2.23     14.02 o 
  -7   5  13        1.71        0.00     10.54 o 
  -6   5  13        0.61        0.13     17.49 o 
  -5   5  13       13.68        0.00     10.01 o 
  -4   5  13      191.66       -0.13     17.89 o 
  -3   5  13      115.56      132.01     23.89 o 
  -2   5  13      351.68      409.77     28.96 o 
  -1   5  13      478.81      505.47     29.36 o 
   0   5  13       34.74       41.78     16.02 o 
   1   5  13       20.86       18.35      5.48 o 
   2   5  13      387.96      426.88     15.82 o 
   3   5  13      801.23      824.00     23.82 o 
   4   5  13     1106.13     1228.57     23.38 o 
   5   5  13      319.62      345.37     12.21 o 
   6   5  13      111.97      115.23      8.01 o 
   7   5  13        8.09        8.17      6.00 o 
   8   5  13        9.95       47.92     30.97 o 
   9   5  13       38.87       69.67     23.36 o 
  -6   6  13       14.95       -0.13     11.48 o 
  -5   6  13       58.95        0.00      9.88 o 
  -4   6  13       78.03        0.00     16.82 o 
  -3   6  13        9.96       28.83     18.69 o 
  -2   6  13        1.38        7.74     15.08 o 
  -1   6  13       85.49       94.37     21.09 o 
   0   6  13       51.98       63.27     18.15 o 
   1   6  13      461.18      449.21     12.98 o 
   2   6  13      384.76      408.79     15.17 o 
   3   6  13      143.57      168.42     11.35 o 
   4   6  13        2.11        5.92      6.42 o 
   5   6  13       61.25       69.75      9.65 o 
   6   6  13      286.64      287.62     14.47 o 
   7   6  13      240.14      267.08     11.07 o 
   8   6  13       87.10       -1.60     13.48 o 
   9   6  13       41.90       -0.40     12.95 o 
  -6   7  13        3.71        0.27     13.08 o 
  -5   7  13        4.58        0.13     11.48 o 
  -4   7  13        8.08        0.13     11.88 o 
  -3   7  13        0.34        0.13     10.54 o 
  -2   7  13       13.69       19.75     18.15 o 
  -1   7  13      113.40      111.99     22.29 o 
   0   7  13      550.71      514.30     27.43 o 
   1   7  13      145.12      135.72     17.02 o 
   2   7  13       65.67       48.09      8.74 o 
   3   7  13      109.38      130.25     20.76 o 
   4   7  13       49.73       48.82     10.51 o 
   5   7  13      115.34      113.12     13.03 o 
   6   7  13       68.05       72.66     16.38 o 
   7   7  13        0.12        1.52      4.47 o 
   8   7  13       11.54        0.27     11.35 o 
   9   7  13       48.45       -0.67     14.01 o 
  -6   8  13       30.52       -0.13     12.81 o 
  -4   8  13        1.98        0.00     10.81 o 
  -3   8  13       18.01        0.13     11.35 o 
  -2   8  13       55.05        3.47     15.08 o 
  -1   8  13        0.01        0.67     12.15 o 
   0   8  13        1.08        0.19      2.46 o 
   1   8  13       45.76       36.85      9.21 o 
   2   8  13       70.71       87.33      9.61 o 
   3   8  13        1.55        0.02     10.74 o 
   4   8  13       52.09       30.66     10.65 o 
   5   8  13        0.04       -9.66      9.66 o 
   6   8  13       45.79       42.07     12.31 o 
   7   8  13       12.29       12.88      6.63 o 
   8   8  13       13.42        1.07     12.81 o 
  -5   9  13       16.89       -0.27     13.75 o 
  -4   9  13       11.46       -0.13     13.21 o 
  -3   9  13        3.96       -0.13     12.68 o 
  -2   9  13        4.52       -0.80     13.75 o 
  -1   9  13        2.38        2.28      2.47 o 
   0   9  13       16.88       10.43      8.94 o 
   1   9  13       24.15       25.93      8.67 o 
   2   9  13       32.60       32.07     13.90 o 
   3   9  13        4.84       12.87      7.97 o 
   4   9  13        1.87        4.17     11.48 o 
   5   9  13       23.62       22.56      9.67 o 
   6   9  13        4.28        8.57     13.50 o 
   7   9  13       21.24        9.68      9.21 o 
   8   9  13        4.22        0.00     10.14 o 
  -5  10  13        2.81       -1.47     18.02 o 
  -4  10  13       22.95       16.42     23.36 o 
  -2  10  13        9.24        1.60     16.42 o 
  -1  10  13        0.86       -5.07     17.62 o 
   0  10  13       22.40       16.31      6.09 o 
   1  10  13       62.95       64.66     12.16 o 
   2  10  13       69.77       56.13     19.36 o 
   3  10  13        2.08       -5.07      8.21 o 
   4  10  13        1.13        7.55      8.53 o 
   5  10  13       12.58       14.78     11.90 o 
   6  10  13       14.16        9.18      9.43 o 
   7  10  13       15.60        5.91     11.17 o 
  -3  11  13        0.27        6.48     15.95 o 
  -2  11  13       54.95       70.09     20.56 o 
  -1  11  13       63.69      119.47     21.41 o 
   0  11  13       10.95       38.04     23.22 o 
   1  11  13       28.37       32.75      8.61 o 
   2  11  13       11.73       15.79     10.46 o 
   3  11  13        3.17        8.42     13.28 o 
   4  11  13       26.21       17.59     13.52 o 
   5  11  13       24.62       16.61     16.55 o 
   6  11  13        9.04        4.83     10.84 o 
  -2  12  13      120.52      125.20     34.44 o 
  -1  12  13       76.25       69.60     25.25 o 
   0  12  13        7.21       -4.48     22.22 o 
   1  12  13        5.43       -0.90     17.22 o 
   2  12  13       26.85       30.99     12.23 o 
   3  12  13      103.62       84.91     28.48 o 
   4  12  13      110.79      102.81     33.28 o 
   5  12  13       26.56       44.07     12.61 o 
   0  13  13       35.12       58.20     24.76 o 
   1  13  13      105.76      126.86     22.70 o 
   2  13  13       40.68       19.32     29.83 o 
   3  13  13        7.21       -0.26      7.59 o 
  -1 -12  14       97.66       57.34     33.84 o 
   0 -12  14       72.51       53.93     25.56 o 
   1 -12  14        8.63        2.36     10.21 o 
  -3 -11  14       15.39       15.01     16.04 o 
  -2 -11  14       10.61       10.37     17.68 o 
  -1 -11  14        0.02        1.27     11.94 o 
   0 -11  14       16.81       11.08     18.27 o 
   1 -11  14       60.44       25.28     14.18 o 
   2 -11  14      129.74      109.06     45.05 o 
   3 -11  14       57.26       49.88     23.57 o 
   4 -11  14       33.88       26.34     12.96 o 
  -4 -10  14       13.84        1.88     14.31 o 
  -3 -10  14        6.81       -0.86     13.62 o 
  -2 -10  14        6.76        8.42     16.61 o 
  -1 -10  14       10.39        9.82     14.10 o 
   0 -10  14        2.92        1.13     10.67 o 
   1 -10  14        4.58       12.61     15.21 o 
   2 -10  14        1.52       -6.00     11.17 o 
   3 -10  14        8.77       -0.31      8.41 o 
   4 -10  14       11.12       37.15     18.95 o 
   5 -10  14       18.08       21.17     13.14 o 
  -5  -9  14        3.90        2.27     27.23 o 
  -4  -9  14        1.57        0.37     11.48 o 
  -3  -9  14        9.35        3.64     14.86 o 
  -2  -9  14        0.62       -0.15      9.01 o 
  -1  -9  14        1.05        2.95     13.80 o 
   0  -9  14        0.10        2.04     12.55 o 
   1  -9  14        0.91       -7.10      9.21 o 
   2  -9  14        2.16       24.83     13.73 o 
   3  -9  14       20.97       16.33     10.23 o 
   4  -9  14        3.07       14.10     10.97 o 
   5  -9  14        0.08       -1.76      8.99 o 
   6  -9  14        2.18        0.48      8.29 o 
  -6  -8  14        0.65       -0.67     14.55 o 
  -5  -8  14        0.79        2.27     15.62 o 
  -4  -8  14        1.01       -8.81     18.69 o 
  -3  -8  14       40.72       -1.75     10.95 o 
  -2  -8  14        0.69        1.07      9.85 o 
  -1  -8  14       30.18       -3.56     10.90 o 
   0  -8  14        7.66        1.91     12.92 o 
   1  -8  14       28.26        4.38      8.46 o 
   2  -8  14        2.27       -3.08      8.34 o 
   3  -8  14        9.58        8.31      9.76 o 
   4  -8  14        3.63        5.12      8.35 o 
   5  -8  14       43.38       50.78     21.98 o 
   6  -8  14        8.33       16.49      9.75 o 
   7  -8  14       12.11       15.99     10.66 o 
  -7  -7  14       18.48       -0.80     15.22 o 
  -6  -7  14        4.30       -1.87     16.02 o 
  -5  -7  14        0.01        2.80     16.15 o 
  -4  -7  14       28.89       -5.07     17.49 o 
  -3  -7  14      157.23      198.92    126.80 o 
  -2  -7  14       79.45        2.95     11.09 o 
  -1  -7  14       19.40       -0.43     10.73 o 
   0  -7  14       11.08        3.06      7.27 o 
   1  -7  14       16.52       11.28      9.97 o 
   2  -7  14       40.19       32.63     13.07 o 
   3  -7  14      115.69      122.24     14.41 o 
   4  -7  14      139.22      190.22     17.82 o 
   5  -7  14       24.80        8.45      9.68 o 
   6  -7  14        2.00       -3.65     10.11 o 
   7  -7  14       16.89       16.25      9.21 o 
  -7  -6  14       47.50        1.60     15.88 o 
  -6  -6  14       31.82        3.47     16.82 o 
  -5  -6  14       50.08       -4.94     17.22 o 
  -4  -6  14       91.93       -3.07     16.55 o 
  -3  -6  14        9.36        0.27     12.28 o 
  -2  -6  14        5.23        0.93     13.35 o 
  -1  -6  14        0.73       -1.39     11.45 o 
   0  -6  14       42.93       45.62     13.38 o 
   1  -6  14      381.33      461.21     17.60 o 
   2  -6  14      497.68      559.32     17.53 o 
   3  -6  14      241.04      269.12     14.22 o 
   4  -6  14       38.27       37.88      9.49 o 
   5  -6  14       78.12       77.89     10.77 o 
   6  -6  14       86.94       61.68     19.89 o 
   7  -6  14       66.06       92.75     14.21 o 
   8  -6  14       30.35       29.46     10.72 o 
  -7  -5  14       36.55       -0.93     14.82 o 
  -6  -5  14       51.37        1.33     15.22 o 
  -5  -5  14       61.79       -1.74     15.08 o 
  -4  -5  14        0.91        4.27     16.15 o 
  -3  -5  14      350.19      390.68     33.24 o 
  -2  -5  14      321.50      449.81     33.64 o 
  -1  -5  14       48.86       66.74     33.50 o 
   0  -5  14      431.55      549.11     18.76 o 
   1  -5  14      318.97      350.91     18.16 o 
   2  -5  14       44.75       37.94      9.00 o 
   3  -5  14      105.90      113.66     14.40 o 
   4  -5  14      169.54      201.95     15.89 o 
   5  -5  14      130.33      160.56     15.35 o 
   6  -5  14      119.05      141.32     42.60 o 
   7  -5  14       69.77       50.62     18.46 o 
   8  -5  14        3.12        1.43      8.34 o 
  -8  -4  14        0.06      -20.89     20.89 o 
  -7  -4  14       10.77      -12.68     19.49 o 
  -6  -4  14        2.93        6.48      9.21 o 
  -5  -4  14       29.31       64.34     23.09 o 
  -4  -4  14       87.31      132.41     26.43 o 
  -3  -4  14       35.55       64.74     22.02 o 
  -2  -4  14       57.40       72.88     34.57 o 
  -1  -4  14       12.16        6.30      6.60 o 
   0  -4  14       82.21       84.19     20.96 o 
   1  -4  14      573.97      655.48     26.50 o 
   2  -4  14      778.30      857.81     26.39 o 
   3  -4  14      297.50      366.64     18.18 o 
   4  -4  14      132.44      163.17     11.05 o 
   5  -4  14        5.83        4.23      9.61 o 
   6  -4  14        0.46       10.60      9.06 o 
   7  -4  14      121.89       80.17     47.98 o 
   8  -4  14       63.54       59.20     26.49 o 
   9  -4  14       13.87       31.10     23.49 o 
  -8  -3  14        6.40        0.40     13.35 o 
  -7  -3  14        3.37        0.13     11.88 o 
  -6  -3  14        1.34        3.50      7.30 o 
  -5  -3  14       20.26       23.92     11.48 o 
  -4  -3  14        0.86       15.75     17.89 o 
  -3  -3  14        4.95        8.54     15.88 o 
  -2  -3  14       23.11       37.91     14.15 o 
  -1  -3  14      211.43      233.17     14.30 o 
   0  -3  14      177.56      214.56     14.74 o 
   1  -3  14        0.18        4.21      9.66 o 
   2  -3  14      382.00      363.11     18.29 o 
   3  -3  14      291.48      352.52     18.64 o 
   4  -3  14      768.54      846.64     21.99 o 
   5  -3  14      217.64      247.71     14.62 o 
   6  -3  14       32.12       48.02     16.77 o 
   7  -3  14        3.20        0.66      6.42 o 
   8  -3  14       16.68        7.42      8.30 o 
   9  -3  14        1.00       -2.54     26.16 o 
  -8  -2  14        7.37       -2.27     15.88 o 
  -7  -2  14       28.66        0.13     11.35 o 
  -5  -2  14       40.95       29.73     19.82 o 
  -4  -2  14      113.75       98.14     28.10 o 
  -3  -2  14       17.76       23.07      4.28 o 
  -2  -2  14      433.69      440.87     10.81 o 
  -1  -2  14       55.96       67.54      9.34 o 
   0  -2  14       16.59       20.63     12.15 o 
   1  -2  14      376.60      385.34     39.44 o 
   2  -2  14      146.38      165.02     10.49 o 
   3  -2  14       26.26       27.08     10.73 o 
   4  -2  14      114.54      149.79     11.90 o 
   5  -2  14      156.39      173.70     13.16 o 
   6  -2  14      144.91      191.27     26.76 o 
   7  -2  14      198.79      222.02     14.30 o 
   8  -2  14       65.15       11.97      8.75 o 
   9  -2  14       50.94       44.58     23.36 o 
  -8  -1  14       19.57       39.78     22.02 o 
  -7  -1  14        3.25        3.74     16.42 o 
  -5  -1  14        6.30       51.25     20.29 o 
  -3  -1  14       27.65       60.20     20.42 o 
  -2  -1  14       83.37       77.68      4.27 o 
  -1  -1  14      185.28      189.45     15.55 o 
   0  -1  14       34.33       56.58     10.34 o 
   1  -1  14       40.97       31.77      6.27 o 
   2  -1  14      171.26      172.54     12.92 o 
   3  -1  14      791.55      910.80     19.94 o 
   4  -1  14      472.52      516.85     20.15 o 
   5  -1  14      216.88      327.13     14.49 o 
   6  -1  14       98.47      121.09     14.53 o 
   7  -1  14        2.81        2.39      4.80 o 
   8  -1  14       38.85       21.47      7.78 o 
   9  -1  14       64.64       19.35     18.35 o 
  -7   0  14       15.42       -7.00     12.07 o 
  -6   0  14        4.83        3.34     15.35 o 
  -4   0  14      240.45      227.31     26.96 o 
  -3   0  14      317.51      377.60     29.36 o 
  -2   0  14      104.43      145.09     22.69 o 
  -1   0  14        4.12        0.23      6.98 o 
   0   0  14       47.62       69.42      6.01 o 
   1   0  14       15.97      242.64    155.30 o 
   2   0  14       99.35      148.75     12.48 o 
   3   0  14        1.68        4.65      5.88 o 
   4   0  14        7.00       16.74      7.69 o 
   5   0  14       19.73       16.42      6.24 o 
   6   0  14       95.96       93.40      9.10 o 
   7   0  14      135.03      155.63      8.96 o 
   8   0  14       85.19       83.43     16.59 o 
   9   0  14       79.34       97.44     23.63 o 
  -8   1  14        0.23        1.60     15.75 o 
  -7   1  14       11.98       22.15     17.42 o 
  -6   1  14       68.93      126.35     18.67 o 
  -5   1  14      296.76      388.28     34.30 o 
  -4   1  14      123.67      155.90     25.23 o 
  -2   1  14       70.43       84.89     20.15 o 
  -1   1  14       83.54      119.01     14.58 o 
   0   1  14      132.70      147.12     14.34 o 
   1   1  14      678.58      793.25     45.38 o 
   2   1  14      331.70      341.33     22.82 o 
   3   1  14        2.47       -1.24      4.60 o 
   4   1  14        0.44        1.27      3.89 o 
   5   1  14        7.46       13.16      5.61 o 
   6   1  14       70.50       52.19     18.06 o 
   7   1  14       79.73      110.48     13.95 o 
   8   1  14        1.07       -4.18      5.78 o 
   9   1  14       18.54       30.43     18.29 o 
  -8   2  14       38.75       -2.54     11.61 o 
  -7   2  14       36.43       11.16     21.05 o 
  -6   2  14       83.56      103.48     17.34 o 
  -5   2  14        9.33       18.64     13.30 o 
  -4   2  14      137.84      140.36     17.69 o 
  -2   2  14      188.16      284.70     25.76 o 
  -1   2  14      256.66      320.00     28.70 o 
   0   2  14      144.74      165.69     14.67 o 
   1   2  14       14.66       15.92     14.95 o 
   2   2  14       55.01       81.11     11.42 o 
   3   2  14        6.29       11.79      6.37 o 
   4   2  14        2.83        7.82      6.94 o 
   5   2  14        1.29        0.66      4.70 o 
   6   2  14       62.04       50.08     11.04 o 
   7   2  14        0.24        5.17      5.81 o 
   8   2  14        1.10       18.82     16.02 o 
   9   2  14        0.79      -21.62     28.43 o 
  -8   3  14        1.97        1.35     10.86 o 
  -7   3  14       14.49        0.61      9.79 o 
  -6   3  14       19.51       11.20     14.88 o 
  -5   3  14       49.65       67.20     16.23 o 
  -4   3  14       28.95       68.72     22.09 o 
  -3   3  14        0.87        0.76     11.23 o 
  -2   3  14       77.07       55.23     14.16 o 
  -1   3  14      171.34      173.09     22.49 o 
   0   3  14       19.70       16.56     10.23 o 
   1   3  14      544.32      592.54     23.74 o 
   2   3  14       48.11       26.08      9.53 o 
   3   3  14      310.30      335.40     11.35 o 
   4   3  14      117.59      125.03     11.21 o 
   5   3  14        0.93        1.01      4.57 o 
   6   3  14        3.56        7.62      5.62 o 
   7   3  14        2.23        1.47      5.09 o 
   8   3  14       12.25       12.28     25.49 o 
   9   3  14        0.43        1.74     13.88 o 
  -7   4  14        0.34        5.38     12.38 o 
  -6   4  14        1.66       -3.26     14.02 o 
  -5   4  14       43.25        0.00     10.68 o 
  -4   4  14      185.78      231.31     28.30 o 
  -3   4  14      115.77      152.83     24.43 o 
  -2   4  14      315.43      302.59     27.63 o 
  -1   4  14       88.04      110.78     20.82 o 
   0   4  14       67.85       78.48     18.02 o 
   1   4  14        4.53        8.81     12.15 o 
   2   4  14      127.46      120.40      9.57 o 
   3   4  14       33.85       35.72      9.43 o 
   4   4  14      135.08      195.80     17.75 o 
   5   4  14      252.06      281.02     13.70 o 
   6   4  14       47.37       50.02     10.07 o 
   7   4  14       61.86       66.18     10.02 o 
   8   4  14       25.74       22.16     18.15 o 
   9   4  14       17.33       37.77     21.76 o 
  -7   5  14       42.53       33.52     35.44 o 
  -6   5  14       67.86        0.13     12.15 o 
  -5   5  14      121.67       -0.27     12.68 o 
  -4   5  14        9.13       -0.40     19.49 o 
  -3   5  14       26.94       -0.27     11.75 o 
  -2   5  14      132.55      200.88     26.43 o 
  -1   5  14      579.96      711.56     36.44 o 
   0   5  14      522.29      565.80     30.57 o 
   1   5  14      243.62      248.43      9.94 o 
   2   5  14      175.06      198.37     13.55 o 
   3   5  14      303.84      361.64     19.17 o 
   4   5  14       33.60       32.96      6.99 o 
   5   5  14       31.51       26.05      7.67 o 
   6   5  14      325.77      409.97     15.94 o 
   7   5  14      104.73       97.35      9.67 o 
   8   5  14       76.22      108.78     23.09 o 
   9   5  14        6.00       -2.00     23.76 o 
  -6   6  14        9.41        0.00     10.28 o 
  -5   6  14        6.03        0.00     11.48 o 
  -4   6  14      109.22        0.00     18.15 o 
  -3   6  14      135.89      239.99     29.36 o 
  -2   6  14      269.54      282.43     29.50 o 
  -1   6  14      431.92      434.46     31.63 o 
   0   6  14       94.80       95.84     20.69 o 
   1   6  14       14.09       10.73      5.08 o 
   2   6  14      189.03      186.29      8.94 o 
   3   6  14      745.23      825.32     25.65 o 
   4   6  14      741.65      764.34     34.37 o 
   5   6  14      320.73      359.76     12.53 o 
   6   6  14       12.20       25.45      6.90 o 
   7   6  14       28.69       19.13      8.20 o 
   8   6  14       10.75       44.05     31.63 o 
   9   6  14       48.93       90.63     25.63 o 
  -6   7  14        1.89        0.00     12.55 o 
  -4   7  14       10.63        0.00     11.21 o 
  -3   7  14        3.73       -0.13     11.88 o 
  -2   7  14        3.22        1.07     13.21 o 
  -1   7  14       49.40        0.53     12.01 o 
   0   7  14        5.74        3.34     13.35 o 
   1   7  14      109.46       88.49     20.02 o 
   2   7  14      191.14      216.38     26.16 o 
   3   7  14       68.81       71.63      9.84 o 
   4   7  14       62.98       77.31     14.48 o 
   5   7  14       38.36       20.02      8.59 o 
   6   7  14       44.80       48.12      8.76 o 
   7   7  14       54.36       37.32     14.89 o 
   8   7  14       32.78       -0.80     12.55 o 
  -5   8  14       22.56        0.27     14.01 o 
  -4   8  14       23.80        0.00     12.15 o 
  -3   8  14       42.27       -0.13     12.68 o 
  -2   8  14        5.31       -5.61     16.82 o 
  -1   8  14        2.78       -6.67     16.15 o 
   0   8  14        9.26        0.12      2.60 o 
   1   8  14        2.00        0.29      5.81 o 
   2   8  14        5.33       -1.19      4.46 o 
   3   8  14        0.37       -0.47      6.34 o 
   4   8  14      146.72      171.01     26.49 o 
   5   8  14       68.80       73.89     13.60 o 
   6   8  14        5.07        6.62      7.98 o 
   7   8  14        0.76       -1.34      7.13 o 
   8   8  14        2.35        2.14     22.42 o 
  -5   9  14        0.26        0.13     14.15 o 
  -4   9  14        0.46        0.00     12.81 o 
   1   9  14       22.87        7.60      7.01 o 
   2   9  14        0.68        5.92     10.08 o 
   3   9  14        6.35        1.33      7.34 o 
   4   9  14       50.93       42.16     13.27 o 
   5   9  14       76.45       68.58     18.29 o 
   6   9  14       34.67       14.97     14.08 o 
   7   9  14       28.95       22.42      8.53 o 
  -2  10  14        8.04       -1.60     16.15 o 
  -1  10  14        9.85       -1.07     14.82 o 
   1  10  14        5.49       -3.95      5.95 o 
   2  10  14        9.23        8.11      7.56 o 
   3  10  14       15.45       32.21     15.72 o 
   4  10  14       91.31       73.67     12.67 o 
   5  10  14       41.41       51.26     12.26 o 
   6  10  14        2.49        7.22     10.93 o 
  -3  11  14       67.13       73.01     31.90 o 
  -2  11  14      106.09      113.99     33.10 o 
  -1  11  14        6.19       29.60     18.55 o 
   0  11  14        9.74       18.07     15.57 o 
   1  11  14       31.36       58.33     25.23 o 
   2  11  14       12.38       16.11     17.70 o 
   3  11  14       23.59       27.90     21.69 o 
   4  11  14       31.71       12.90     10.81 o 
   5  11  14        1.43       25.77     18.51 o 
  -1  12  14       20.62       37.17     19.76 o 
   0  12  14       34.59       38.93     36.91 o 
   1  12  14       30.40       52.60     18.73 o 
   2  12  14       11.92        2.55      8.25 o 
   3  12  14       40.34       30.11     13.32 o 
   4  12  14       11.35       12.64     12.52 o 
  -1 -11  15       54.90       20.14     20.80 o 
   0 -11  15       56.95       36.68     29.36 o 
   1 -11  15       38.81       27.94     13.89 o 
   2 -11  15        0.46        2.25     14.70 o 
  -3 -10  15        2.54       -0.07     13.04 o 
  -2 -10  15        0.39       -7.74     17.08 o 
  -1 -10  15        3.65        3.19     12.54 o 
   0 -10  15        1.89       -7.48     14.02 o 
   1 -10  15        6.57       22.52     13.48 o 
   2 -10  15      131.17      113.37     35.03 o 
   3 -10  15       75.13       60.33     19.60 o 
   4 -10  15       17.12       51.93     25.39 o 
  -4  -9  15        0.06        6.54     31.50 o 
  -3  -9  15        0.23        0.45     12.49 o 
  -2  -9  15        4.59        1.36     13.44 o 
  -1  -9  15        0.30       -0.62     10.24 o 
   0  -9  15        9.69        5.47      9.27 o 
   1  -9  15        0.72       -3.33     10.54 o 
   2  -9  15        1.83       -9.96      9.96 o 
   3  -9  15        5.38       -3.64      8.89 o 
   4  -9  15       32.16       30.54     13.31 o 
   5  -9  15       11.90       16.90     14.33 o 
  -5  -8  15       31.23        2.67     28.16 o 
  -4  -8  15        0.20        2.54     16.95 o 
  -3  -8  15        0.65       -1.27     11.04 o 
  -2  -8  15        1.13        0.57      9.91 o 
  -1  -8  15        1.27        2.76     13.97 o 
   0  -8  15        1.68       -1.76      8.56 o 
   1  -8  15        9.43       12.87      9.46 o 
   2  -8  15        6.49        8.93     14.80 o 
   3  -8  15        1.16       13.49     13.05 o 
   4  -8  15        4.97       17.05     11.65 o 
   5  -8  15        3.53       27.45     12.39 o 
   6  -8  15        2.06        4.56      9.93 o 
  -6  -7  15        7.05       -4.14     18.82 o 
  -5  -7  15        7.95       -2.14     17.08 o 
  -4  -7  15       35.27        0.80     15.08 o 
  -3  -7  15       36.00        2.40     16.28 o 
  -2  -7  15        3.82       -1.89     10.99 o 
  -1  -7  15       66.92       11.50     13.39 o 
   0  -7  15       29.52       10.55      9.94 o 
   1  -7  15       65.71       35.41     20.71 o 
   2  -7  15        3.78        6.33      8.27 o 
   3  -7  15       15.24        0.50      6.94 o 
   4  -7  15       21.73       32.64     15.02 o 
   5  -7  15       32.91       18.41     15.10 o 
   6  -7  15       31.91       27.64     21.21 o 
   7  -7  15       34.86       29.30     15.12 o 
  -6  -6  15        8.13       -1.47     16.42 o 
  -5  -6  15       17.24        4.67     18.42 o 
  -4  -6  15       51.63       -4.81     18.02 o 
  -3  -6  15      107.50        3.74     17.62 o 
  -2  -6  15       88.38        5.34     18.29 o 
  -1  -6  15       24.44       -1.56      7.41 o 
   0  -6  15       21.19       12.35     10.11 o 
   1  -6  15        6.11       -2.89      8.32 o 
   2  -6  15       18.72       18.03     11.87 o 
   3  -6  15      204.36      229.81     68.09 o 
   4  -6  15      213.05      218.62     64.28 o 
   5  -6  15       12.43        9.79     10.71 o 
   6  -6  15       10.54        8.70      9.23 o 
   7  -6  15        7.30        4.70      7.73 o 
  -7  -5  15       11.87        2.90     15.91 o 
  -6  -5  15       73.21        3.07     18.15 o 
  -5  -5  15      275.88      363.86     37.37 o 
  -4  -5  15      285.42      363.99     36.04 o 
  -3  -5  15       82.73        2.54     16.55 o 
  -2  -5  15        0.03        2.27     15.35 o 
  -1  -5  15        8.18       -2.24      6.96 o 
   0  -5  15        7.65        8.85      8.24 o 
   1  -5  15      218.40      229.92    123.80 o 
   2  -5  15      398.69      440.14     16.06 o 
   3  -5  15      149.39      158.88     16.85 o 
   4  -5  15        6.06        4.45      7.78 o 
   5  -5  15        1.34        5.46      8.18 o 
   6  -5  15        7.53       -2.09      9.89 o 
   7  -5  15       91.37       59.74     42.18 o 
   8  -5  15       19.52       16.04     16.15 o 
  -7  -4  15       29.27       57.04     43.78 o 
  -6  -4  15       41.59       20.48     34.57 o 
  -5  -4  15       29.12       35.10     22.56 o 
  -4  -4  15        0.32       -6.14     17.49 o 
  -3  -4  15      191.20      244.93     30.70 o 
  -2  -4  15      339.94      417.52     15.79 o 
  -1  -4  15       42.11       -0.53      4.59 o 
   0  -4  15       65.98       96.76     10.27 o 
   1  -4  15      245.21      311.71     16.15 o 
   2  -4  15        3.79        5.07      7.22 o 
   3  -4  15       42.39       52.47     10.81 o 
   4  -4  15       63.94       70.36     15.42 o 
   5  -4  15      132.15      166.17     17.30 o 
   6  -4  15      298.87      321.20     17.96 o 
   7  -4  15       32.41       12.19     12.85 o 
   8  -4  15        0.77        3.18      9.46 o 
  -7  -3  15        2.90       12.29     14.82 o 
  -6  -3  15        8.92      -21.22     21.22 o 
  -3  -3  15        0.40        0.13      3.47 o 
  -2  -3  15        5.71       -0.03      6.87 o 
  -1  -3  15        0.41       -2.62      6.87 o 
   0  -3  15       84.97       47.21     44.78 o 
   1  -3  15       78.54       79.29     14.66 o 
   2  -3  15      149.42      203.85     12.62 o 
   3  -3  15       38.76       31.18      9.21 o 
   4  -3  15       11.76       13.01     10.74 o 
   5  -3  15        4.71        2.94      7.46 o 
   6  -3  15       32.47       33.02     10.54 o 
   7  -3  15       77.85       47.53     39.31 o 
   8  -3  15       23.94       15.51     14.55 o 
  -7  -2  15        0.71        0.40     13.75 o 
  -6  -2  15       10.90       28.70     21.62 o 
  -4  -2  15      129.68      123.20      7.34 o 
  -3  -2  15      294.17      278.96     10.41 o 
  -2  -2  15       72.20       83.76      8.32 o 
  -1  -2  15       18.26       25.24     12.68 o 
   0  -2  15       91.77      101.23      7.61 o 
   1  -2  15        7.49        3.67      5.23 o 
   2  -2  15      394.38      443.22     19.11 o 
   3  -2  15      348.54      375.92     15.21 o 
   4  -2  15      108.00      152.73     15.52 o 
   5  -2  15      115.31      150.86     13.26 o 
   6  -2  15       17.13       24.38      9.62 o 
   7  -2  15       16.24        4.57      8.02 o 
   8  -2  15       34.42       25.49     10.54 o 
   9  -2  15       23.94        0.93     14.82 o 
  -7  -1  15       18.60       -2.14     16.68 o 
  -6  -1  15       36.78       29.63     22.82 o 
  -5  -1  15       20.55       67.81     23.49 o 
  -3  -1  15        5.49       12.81     17.08 o 
  -2  -1  15       95.00       -2.40     14.55 o 
  -1  -1  15       55.14       71.64      6.03 o 
   0  -1  15       14.34       19.40      6.72 o 
   1  -1  15      325.41      420.23     15.69 o 
   2  -1  15      706.99      813.90     18.37 o 
   3  -1  15       45.19       46.41     11.56 o 
   4  -1  15        8.47       15.90      8.05 o 
   5  -1  15       54.71       62.13     10.52 o 
   6  -1  15      212.38      256.72     13.57 o 
   7  -1  15      317.18      375.58     24.10 o 
   8  -1  15      102.53       78.90     23.09 o 
   9  -1  15       35.58        0.40     13.35 o 
  -7   0  15       14.08       54.32     23.76 o 
  -6   0  15       28.80       48.72     23.63 o 
  -5   0  15       51.81       88.40     17.93 o 
  -4   0  15        5.37       10.68     18.15 o 
  -3   0  15       18.18       23.06     13.21 o 
  -2   0  15        9.47       14.68     17.49 o 
  -1   0  15      283.27      295.50     19.49 o 
   0   0  15        3.94        6.83      2.70 o
[truncated: 42,652 more chars]
